# Supplementary material for: (E)-4-Hy­droxy-N′-(2-meth­oxy­benzyl­idene)benzohydrazide
Source: Acta Crystallogr Sect E Struct Rep Online. 2012 May 23;68(Pt 6):o1832. doi: 10.1107/S1600536812021952 (PMC3379405; doi:10.1107/S1600536812021952)
Supplement: Supplementary file 1 [file e-68-o1832-sup1.cif]

##############################################################################
#                                                                            #
# This CIF contains the data in a paper accepted for publication in          #
# Acta Crystallographica Section E. It conforms to the requirements of       #
# Notes for Authors for Acta Crystallographica Section E, and has been       #
# peer reviewed under the auspices of the IUCr Commission on Journals.       #
#                                                                            #
# Full details of the Crystallographic Information File format               #
# are given in the paper "The Crystallographic Information File (CIF):       #
# a New Standard Archive File for Crystallography" by S. R. Hall, F. H.      #
# Allen and I. D. Brown [Acta Cryst. (1991), A47, 655-685].                  #
#                                                                            #
# The current version of the core CIF dictionary is obtainable from          #
# ftp://ftp.iucr.org/pub/cif_core.dic.                                       #
#                                                                            #
# Software is freely available for graphical display of the structure(s)     #
# in this CIF. For information consult the CIF software page                 #
# http://www.iucr.org/resources/cif/software.                                #
#                                                                            #
# This file may be used for bona fide research purposes within the           #
# scientific community so long as proper attribution is given to the journal # 
# article from which it was obtained.                                        #
#                                                                            #
##############################################################################
data_I
_audit_creation_method     SHELXL-97
_chemical_name_systematic
;
(<i>E</i>)-4-Hydroxy-<i>N</i>'-(2-methoxybenzylidene)benzohydrazide
;
_chemical_name_common     ?
_chemical_formula_moiety     'C15 H14 N2 O3'
_chemical_formula_sum     'C15 H14 N2 O3'
_chemical_formula_iupac     'C15 H14 N2 O3'
_chemical_formula_weight     270.28
_chemical_melting_point     ?
_symmetry_cell_setting     orthorhombic
_symmetry_space_group_name_H-M     'P b c a'
_symmetry_space_group_name_Hall     '-P 2ac 2ab'
loop_
    _symmetry_equiv_pos_as_xyz
    'x, y, z'
    '-x+1/2, -y, z+1/2'
    '-x, y+1/2, -z+1/2'
    'x+1/2, -y+1/2, -z'
    '-x, -y, -z'
    'x-1/2, y, -z-1/2'
    'x, -y-1/2, z-1/2'
    '-x-1/2, y-1/2, z'
_cell_length_a     14.3951(3)
_cell_length_b     8.7449(2)
_cell_length_c     21.1047(4)
_cell_angle_alpha     90.00
_cell_angle_beta     90.00
_cell_angle_gamma     90.00
_cell_volume     2656.74(10)
_cell_formula_units_Z     8
_cell_measurement_reflns_used     8771
_cell_measurement_theta_min     2.39
_cell_measurement_theta_max     31.52
_cell_measurement_temperature     100.0(10)
_exptl_crystal_description     'Plate'
_exptl_crystal_colour     'yellow'
_exptl_crystal_size_max     0.49
_exptl_crystal_size_mid     0.28
_exptl_crystal_size_min     0.09
_exptl_crystal_density_diffrn     1.351
_exptl_crystal_density_meas     ?
_exptl_crystal_density_method     'not measured'
_exptl_crystal_F_000     1136
_exptl_absorpt_coefficient_mu     0.096
_exptl_absorpt_correction_type     multi-scan
_exptl_absorpt_process_details     '(<i>SADABS</i>; Bruker, 2009)'
_exptl_absorpt_correction_T_min     0.9543
_exptl_absorpt_correction_T_max     0.9913
_exptl_special_details
;
The crystal was placed in the cold stream of an Oxford Cryosystems Cobra
open-flow nitrogen cryostat (Cosier & Glazer, 1986) operating at 100.0 (1) K.
;
_diffrn_ambient_temperature     100.0(10)
_diffrn_radiation_type     MoK\a
_diffrn_radiation_wavelength     0.71073
_diffrn_radiation_source     'fine-focus sealed tube'
_diffrn_radiation_monochromator     graphite
_diffrn_measurement_device_type     'Bruker SMART APEXII CCD'
_diffrn_measurement_method     '\f and \w scans'
_diffrn_detector_area_resol_mean     ?
_diffrn_reflns_number     32112
_diffrn_reflns_av_R_equivalents     0.0355
_diffrn_reflns_av_sigmaI/netI     0.0279
_diffrn_reflns_theta_min     1.93
_diffrn_reflns_theta_max     31.57
_diffrn_reflns_theta_full     31.57
_diffrn_measured_fraction_theta_max     0.999
_diffrn_measured_fraction_theta_full     0.999
_diffrn_reflns_limit_h_min     -21
_diffrn_reflns_limit_h_max     21
_diffrn_reflns_limit_k_min     -12
_diffrn_reflns_limit_k_max     12
_diffrn_reflns_limit_l_min     -30
_diffrn_reflns_limit_l_max     31
_diffrn_standards_number     0
_diffrn_standards_interval_count     .
_diffrn_standards_interval_time     .
_diffrn_standards_decay_%     ?
_refine_special_details
;
Refinement of <i>F</i>^2^ against ALL reflections. The weighted <i>R</i>-factor
<i>wR</i> and goodness of fit <i>S</i> are based on <i>F</i>^2^, conventional
<i>R</i>-factors <i>R</i> are based on <i>F</i>, with <i>F</i> set to zero for
negative <i>F</i>^2^. The threshold expression of <i>F</i>^2^ >
\s(<i>F</i>^2^) is used only for calculating <i>R</i>-factors(gt) <i>etc</i>.
and is not relevant to the choice of reflections for refinement.
<i>R</i>-factors based on <i>F</i>^2^ are statistically about twice as large
as those based on <i>F</i>, and <i>R</i>- factors based on ALL data will be
even larger.
;
_reflns_number_total     4442
_reflns_number_gt     3512
_reflns_threshold_expression     I>2\s(I)
_refine_ls_structure_factor_coef     Fsqd
_refine_ls_matrix_type     full
_refine_ls_R_factor_all     0.0596
_refine_ls_R_factor_gt     0.0436
_refine_ls_wR_factor_gt     0.1044
_refine_ls_wR_factor_ref     0.1144
_refine_ls_goodness_of_fit_ref     1.032
_refine_ls_restrained_S_all     1.032
_refine_ls_number_reflns     4442
_refine_ls_number_parameters     190
_refine_ls_number_restraints     0
_refine_ls_hydrogen_treatment     mixed
_refine_ls_weighting_scheme     calc
_refine_ls_weighting_details
         'calc w=1/[\s^2^(Fo^2^)+(0.0512P)^2^+0.9590P] where P=(Fo^2^+2Fc^2^)/3'
_atom_sites_solution_hydrogens     geom
_atom_sites_solution_primary     direct
_atom_sites_solution_secondary     difmap
_refine_ls_shift/su_max     0.000
_refine_ls_shift/su_mean     0.000
_refine_diff_density_max     0.373
_refine_diff_density_min     -0.197
_refine_ls_extinction_method     none
_refine_ls_extinction_coef     ?
loop_
    _atom_type_symbol
    _atom_type_description
    _atom_type_scat_dispersion_real
    _atom_type_scat_dispersion_imag
    _atom_type_scat_source
    'C' 'C' 0.0033 0.0016
                         'International Tables Vol C Tables 4.2.6.8 and 6.1.1.4'
    'H' 'H' 0.0000 0.0000
                         'International Tables Vol C Tables 4.2.6.8 and 6.1.1.4'
    'N' 'N' 0.0061 0.0033
                         'International Tables Vol C Tables 4.2.6.8 and 6.1.1.4'
    'O' 'O' 0.0106 0.0060
                         'International Tables Vol C Tables 4.2.6.8 and 6.1.1.4'
_computing_data_collection     'APEX2 (Bruker, 2009)'
_computing_cell_refinement     'SAINT (Bruker, 2009)'
_computing_data_reduction     'SAINT (Bruker, 2009)'
_computing_structure_solution     'SHELXTL (Sheldrick, 2008)'
_computing_structure_refinement     'SHELXTL (Sheldrick, 2008)'
_computing_molecular_graphics     'SHELXTL (Sheldrick, 2008)'
_computing_publication_material
                             'SHELXTL (Sheldrick, 2008) and PLATON (Spek, 2009)'
loop_
    _atom_site_type_symbol
    _atom_site_label
    _atom_site_fract_x
    _atom_site_fract_y
    _atom_site_fract_z
    _atom_site_U_iso_or_equiv
    _atom_site_adp_type
    _atom_site_calc_flag
    _atom_site_refinement_flags
    _atom_site_occupancy
    _atom_site_symmetry_multiplicity
    _atom_site_disorder_assembly
    _atom_site_disorder_group
    O O1 0.48726(6) 0.48027(10) 0.36875(4) 0.02079(17) Uani d . 1 1 . .
    O O2 0.16105(5) 0.45718(9) 0.17195(4) 0.01884(16) Uani d . 1 1 . .
    O O3 0.13520(6) -0.20688(9) 0.02729(4) 0.02154(18) Uani d . 1 1 . .
    N N1 0.22355(7) 0.22544(11) 0.14758(4) 0.01752(18) Uani d . 1 1 . .
    N N2 0.17102(6) 0.21485(11) 0.09246(4) 0.01848(19) Uani d . 1 1 . .
    C C1 0.38142(7) 0.31733(13) 0.22565(5) 0.0181(2) Uani d . 1 1 . .
    H H1A 0.3970 0.2544 0.1905 0.022 Uiso calc R 1 1 . .
    C C2 0.44845(7) 0.35161(13) 0.27091(5) 0.0184(2) Uani d . 1 1 . .
    H H2A 0.5098 0.3130 0.2665 0.022 Uiso calc R 1 1 . .
    C C3 0.42528(7) 0.44303(13) 0.32286(5) 0.0170(2) Uani d . 1 1 . .
    C C4 0.33481(8) 0.49850(14) 0.32950(5) 0.0204(2) Uani d . 1 1 . .
    H H4A 0.3185 0.5583 0.3654 0.024 Uiso calc R 1 1 . .
    C C5 0.26913(7) 0.46623(13) 0.28374(5) 0.0187(2) Uani d . 1 1 . .
    H H5A 0.2082 0.5066 0.2878 0.022 Uiso calc R 1 1 . .
    C C6 0.29126(7) 0.37485(12) 0.23154(5) 0.01578(19) Uani d . 1 1 . .
    C C7 0.21981(7) 0.35457(12) 0.18194(5) 0.01583(19) Uani d . 1 1 . .
    C C8 0.17442(7) 0.08270(13) 0.06597(5) 0.0185(2) Uani d . 1 1 . .
    H H8A 0.2048 0.0008 0.0871 0.022 Uiso calc R 1 1 . .
    C C9 0.13238(7) 0.05622(13) 0.00393(5) 0.0176(2) Uani d . 1 1 . .
    C C10 0.11156(8) 0.17623(13) -0.03728(5) 0.0210(2) Uani d . 1 1 . .
    H H10A 0.1240 0.2785 -0.0246 0.025 Uiso calc R 1 1 . .
    C C11 0.07298(8) 0.14849(14) -0.09648(5) 0.0229(2) Uani d . 1 1 . .
    H H11A 0.0582 0.2310 -0.1240 0.027 Uiso calc R 1 1 . .
    C C12 0.05632(8) -0.00132(15) -0.11500(5) 0.0227(2) Uani d . 1 1 . .
    H H12A 0.0301 -0.0208 -0.1555 0.027 Uiso calc R 1 1 . .
    C C13 0.07724(8) -0.12288(14) -0.07539(5) 0.0209(2) Uani d . 1 1 . .
    H H13A 0.0659 -0.2248 -0.0889 0.025 Uiso calc R 1 1 . .
    C C14 0.11498(7) -0.09490(13) -0.01561(5) 0.0176(2) Uani d . 1 1 . .
    C C15 0.11450(9) -0.36068(13) 0.00934(6) 0.0237(2) Uani d . 1 1 . .
    H H15A 0.1294 -0.4297 0.0445 0.036 Uiso calc R 1 1 . .
    H H15B 0.1516 -0.3886 -0.0278 0.036 Uiso calc R 1 1 . .
    H H15C 0.0483 -0.3692 -0.0009 0.036 Uiso calc R 1 1 . .
    H H1N1 0.2628(11) 0.1465(19) 0.1575(7) 0.027(4) Uiso d . 1 1 . .
    H H1O1 0.5437(14) 0.455(2) 0.3577(9) 0.050(5) Uiso d . 1 1 . .
loop_
    _atom_site_aniso_label
    _atom_site_aniso_U_11
    _atom_site_aniso_U_22
    _atom_site_aniso_U_33
    _atom_site_aniso_U_12
    _atom_site_aniso_U_13
    _atom_site_aniso_U_23
    O1 0.0171(4) 0.0257(4) 0.0195(3) -0.0008(3) -0.0020(3) -0.0037(3)
    O2 0.0166(3) 0.0165(4) 0.0233(4) 0.0005(3) -0.0012(3) -0.0014(3)
    O3 0.0272(4) 0.0151(4) 0.0223(4) -0.0010(3) -0.0063(3) 0.0006(3)
    N1 0.0184(4) 0.0148(4) 0.0194(4) -0.0003(4) -0.0037(3) -0.0015(3)
    N2 0.0178(4) 0.0190(4) 0.0187(4) -0.0013(4) -0.0023(3) -0.0012(3)
    C1 0.0176(5) 0.0176(5) 0.0192(4) -0.0007(4) 0.0017(3) -0.0031(4)
    C2 0.0152(4) 0.0187(5) 0.0213(4) 0.0012(4) 0.0011(3) -0.0024(4)
    C3 0.0169(4) 0.0167(5) 0.0174(4) -0.0022(4) -0.0004(3) 0.0007(4)
    C4 0.0199(5) 0.0234(5) 0.0178(4) 0.0015(5) 0.0011(4) -0.0039(4)
    C5 0.0169(4) 0.0201(5) 0.0191(4) 0.0021(4) 0.0010(4) -0.0018(4)
    C6 0.0158(4) 0.0140(4) 0.0175(4) -0.0009(4) 0.0002(3) -0.0005(4)
    C7 0.0153(4) 0.0146(5) 0.0175(4) -0.0023(4) 0.0021(3) -0.0003(4)
    C8 0.0185(5) 0.0175(5) 0.0196(4) -0.0014(4) -0.0022(3) 0.0001(4)
    C9 0.0168(4) 0.0180(5) 0.0180(4) -0.0020(4) -0.0007(3) -0.0014(4)
    C10 0.0233(5) 0.0169(5) 0.0229(5) -0.0019(4) -0.0017(4) 0.0007(4)
    C11 0.0258(5) 0.0215(5) 0.0213(5) -0.0004(5) -0.0023(4) 0.0043(4)
    C12 0.0233(5) 0.0261(6) 0.0186(4) -0.0013(5) -0.0031(4) -0.0002(4)
    C13 0.0230(5) 0.0195(5) 0.0201(4) -0.0016(5) -0.0027(4) -0.0026(4)
    C14 0.0173(4) 0.0172(5) 0.0183(4) 0.0000(4) -0.0008(3) -0.0001(4)
    C15 0.0288(6) 0.0146(5) 0.0278(5) -0.0019(5) -0.0038(4) -0.0006(4)
_geom_special_details
;
All e.s.d.'s (except the e.s.d. in the dihedral angle between two l.s. planes)
are estimated using the full covariance matrix. The cell e.s.d.'s are taken
into account individually in the estimation of e.s.d.'s in distances, angles
and torsion angles; correlations between e.s.d.'s in cell parameters are only
used when they are defined by crystal symmetry. An approximate (isotropic)
treatment of cell e.s.d.'s is used for estimating e.s.d.'s involving l.s.
planes.
;
loop_
    _geom_bond_atom_site_label_1
    _geom_bond_atom_site_label_2
    _geom_bond_site_symmetry_2
    _geom_bond_distance
    _geom_bond_publ_flag
    O1 C3 . 1.3565(12) ?
    O1 H1O1 . 0.87(2) ?
    O2 C7 . 1.2510(13) ?
    O3 C14 . 1.3650(13) ?
    O3 C15 . 1.4287(14) ?
    N1 C7 . 1.3432(14) ?
    N1 N2 . 1.3905(12) ?
    N1 H1N1 . 0.917(16) ?
    N2 C8 . 1.2848(14) ?
    C1 C2 . 1.3904(14) ?
    C1 C6 . 1.3974(15) ?
    C1 H1A . 0.9500 ?
    C2 C3 . 1.3973(15) ?
    C2 H2A . 0.9500 ?
    C3 C4 . 1.3969(15) ?
    C4 C5 . 1.3806(15) ?
    C4 H4A . 0.9500 ?
    C5 C6 . 1.3978(14) ?
    C5 H5A . 0.9500 ?
    C6 C7 . 1.4782(14) ?
    C8 C9 . 1.4609(14) ?
    C8 H8A . 0.9500 ?
    C9 C10 . 1.3956(15) ?
    C9 C14 . 1.4068(16) ?
    C10 C11 . 1.3885(15) ?
    C10 H10A . 0.9500 ?
    C11 C12 . 1.3880(17) ?
    C11 H11A . 0.9500 ?
    C12 C13 . 1.3856(16) ?
    C12 H12A . 0.9500 ?
    C13 C14 . 1.3953(14) ?
    C13 H13A . 0.9500 ?
    C15 H15A . 0.9800 ?
    C15 H15B . 0.9800 ?
    C15 H15C . 0.9800 ?
loop_
    _geom_angle_atom_site_label_1
    _geom_angle_atom_site_label_2
    _geom_angle_atom_site_label_3
    _geom_angle_site_symmetry_1
    _geom_angle_site_symmetry_3
    _geom_angle
    _geom_angle_publ_flag
    C3 O1 H1O1 . . 111.1(12) ?
    C14 O3 C15 . . 117.06(8) ?
    C7 N1 N2 . . 119.07(9) ?
    C7 N1 H1N1 . . 122.3(9) ?
    N2 N1 H1N1 . . 118.5(9) ?
    C8 N2 N1 . . 113.78(9) ?
    C2 C1 C6 . . 120.38(10) ?
    C2 C1 H1A . . 119.8 ?
    C6 C1 H1A . . 119.8 ?
    C1 C2 C3 . . 119.79(10) ?
    C1 C2 H2A . . 120.1 ?
    C3 C2 H2A . . 120.1 ?
    O1 C3 C4 . . 117.28(9) ?
    O1 C3 C2 . . 122.73(10) ?
    C4 C3 C2 . . 119.99(10) ?
    C5 C4 C3 . . 119.82(10) ?
    C5 C4 H4A . . 120.1 ?
    C3 C4 H4A . . 120.1 ?
    C4 C5 C6 . . 120.81(10) ?
    C4 C5 H5A . . 119.6 ?
    C6 C5 H5A . . 119.6 ?
    C1 C6 C5 . . 119.18(9) ?
    C1 C6 C7 . . 122.68(9) ?
    C5 C6 C7 . . 117.92(9) ?
    O2 C7 N1 . . 122.63(9) ?
    O2 C7 C6 . . 120.24(9) ?
    N1 C7 C6 . . 117.09(9) ?
    N2 C8 C9 . . 121.12(10) ?
    N2 C8 H8A . . 119.4 ?
    C9 C8 H8A . . 119.4 ?
    C10 C9 C14 . . 119.05(10) ?
    C10 C9 C8 . . 121.89(10) ?
    C14 C9 C8 . . 119.03(10) ?
    C11 C10 C9 . . 121.01(11) ?
    C11 C10 H10A . . 119.5 ?
    C9 C10 H10A . . 119.5 ?
    C12 C11 C10 . . 119.17(10) ?
    C12 C11 H11A . . 120.4 ?
    C10 C11 H11A . . 120.4 ?
    C13 C12 C11 . . 121.11(10) ?
    C13 C12 H12A . . 119.4 ?
    C11 C12 H12A . . 119.4 ?
    C12 C13 C14 . . 119.72(11) ?
    C12 C13 H13A . . 120.1 ?
    C14 C13 H13A . . 120.1 ?
    O3 C14 C13 . . 123.85(10) ?
    O3 C14 C9 . . 116.20(9) ?
    C13 C14 C9 . . 119.93(10) ?
    O3 C15 H15A . . 109.5 ?
    O3 C15 H15B . . 109.5 ?
    H15A C15 H15B . . 109.5 ?
    O3 C15 H15C . . 109.5 ?
    H15A C15 H15C . . 109.5 ?
    H15B C15 H15C . . 109.5 ?
loop_
    _geom_torsion_atom_site_label_1
    _geom_torsion_atom_site_label_2
    _geom_torsion_atom_site_label_3
    _geom_torsion_atom_site_label_4
    _geom_torsion_site_symmetry_1
    _geom_torsion_site_symmetry_2
    _geom_torsion_site_symmetry_3
    _geom_torsion_site_symmetry_4
    _geom_torsion
    _geom_torsion_publ_flag
    C7 N1 N2 C8 . . . . -175.07(10) ?
    C6 C1 C2 C3 . . . . 0.55(17) ?
    C1 C2 C3 O1 . . . . 179.77(10) ?
    C1 C2 C3 C4 . . . . 0.59(17) ?
    O1 C3 C4 C5 . . . . 179.00(10) ?
    C2 C3 C4 C5 . . . . -1.77(17) ?
    C3 C4 C5 C6 . . . . 1.84(17) ?
    C2 C1 C6 C5 . . . . -0.50(16) ?
    C2 C1 C6 C7 . . . . 173.99(10) ?
    C4 C5 C6 C1 . . . . -0.70(16) ?
    C4 C5 C6 C7 . . . . -175.45(10) ?
    N2 N1 C7 O2 . . . . 10.90(15) ?
    N2 N1 C7 C6 . . . . -166.78(9) ?
    C1 C6 C7 O2 . . . . -145.49(11) ?
    C5 C6 C7 O2 . . . . 29.07(15) ?
    C1 C6 C7 N1 . . . . 32.25(15) ?
    C5 C6 C7 N1 . . . . -153.19(10) ?
    N1 N2 C8 C9 . . . . -172.79(9) ?
    N2 C8 C9 C10 . . . . 19.20(16) ?
    N2 C8 C9 C14 . . . . -162.77(10) ?
    C14 C9 C10 C11 . . . . 0.93(17) ?
    C8 C9 C10 C11 . . . . 178.95(10) ?
    C9 C10 C11 C12 . . . . -0.96(18) ?
    C10 C11 C12 C13 . . . . 0.22(18) ?
    C11 C12 C13 C14 . . . . 0.54(18) ?
    C15 O3 C14 C13 . . . . -1.07(16) ?
    C15 O3 C14 C9 . . . . 177.53(10) ?
    C12 C13 C14 O3 . . . . 177.98(10) ?
    C12 C13 C14 C9 . . . . -0.57(16) ?
    C10 C9 C14 O3 . . . . -178.81(10) ?
    C8 C9 C14 O3 . . . . 3.10(14) ?
    C10 C9 C14 C13 . . . . -0.15(16) ?
    C8 C9 C14 C13 . . . . -178.24(10) ?
loop_
    _geom_hbond_atom_site_label_D
    _geom_hbond_atom_site_label_H
    _geom_hbond_atom_site_label_A
    _geom_hbond_site_symmetry_A
    _geom_hbond_distance_DH
    _geom_hbond_distance_HA
    _geom_hbond_distance_DA
    _geom_hbond_angle_DHA
    _geom_hbond_publ_flag
    N1 H1N1 O2 8_655 0.916(16) 2.009(16) 2.9202(12) 172.8(15) yes
    O1 H1O1 O2 6_656 0.87(2) 1.80(2) 2.6528(11) 164.2(17) yes
    C13 H13A O1 2_554 0.95 2.52 3.4669(15) 171 yes
_iucr_refine_instructions_details
;
TITL hcom2_0m in Pbca (100K)
CELL 0.71073  14.3951   8.7449  21.1047  90.000  90.000  90.000
ZERR    8.00   0.0003   0.0002   0.0004   0.000   0.000   0.000
LATT  1
SYMM 0.5-X, -Y, 0.5+Z
SYMM -X, 0.5+Y, 0.5-Z
SYMM 0.5+X, 0.5-Y, -Z
SFAC C H N O
UNIT 120 112 16 24
TEMP -173.000
SIZE 0.091 0.283 0.493
L.S. 10
BOND $H
FMAP 2 2 60
PLAN 20
ACTA
CONF
WGHT      0.0512      0.9590
FVAR       0.43161
O1    4    0.487265    0.480268    0.368750    11.00000    0.01713    0.02568 =
         0.01954   -0.00367   -0.00195   -0.00085
O2    4    0.161050    0.457184    0.171954    11.00000    0.01662    0.01653 =
         0.02335   -0.00140   -0.00121    0.00045
O3    4    0.135200   -0.206880    0.027295    11.00000    0.02719    0.01514 =
         0.02228    0.00062   -0.00631   -0.00100
N1    3    0.223547    0.225435    0.147576    11.00000    0.01841    0.01477 =
         0.01939   -0.00146   -0.00374   -0.00030
N2    3    0.171019    0.214854    0.092461    11.00000    0.01784    0.01895 =
         0.01865   -0.00116   -0.00233   -0.00125
C1    1    0.381418    0.317332    0.225648    11.00000    0.01759    0.01756 =
         0.01922   -0.00314    0.00172   -0.00065
AFIX  43
H1A   2    0.397000    0.254445    0.190516    11.00000   -1.20000
AFIX   0
C2    1    0.448447    0.351613    0.270906    11.00000    0.01515    0.01872 =
         0.02126   -0.00240    0.00113    0.00119
AFIX  43
H2A   2    0.509798    0.313007    0.266520    11.00000   -1.20000
AFIX   0
C3    1    0.425284    0.443032    0.322861    11.00000    0.01689    0.01670 =
         0.01735    0.00071   -0.00041   -0.00220
C4    1    0.334807    0.498501    0.329502    11.00000    0.01992    0.02335 =
         0.01781   -0.00391    0.00114    0.00148
AFIX  43
H4A   2    0.318510    0.558268    0.365410    11.00000   -1.20000
AFIX   0
C5    1    0.269134    0.466234    0.283743    11.00000    0.01686    0.02006 =
         0.01913   -0.00183    0.00099    0.00212
AFIX  43
H5A   2    0.208160    0.506634    0.287784    11.00000   -1.20000
AFIX   0
C6    1    0.291260    0.374848    0.231541    11.00000    0.01582    0.01402 =
         0.01748   -0.00048    0.00019   -0.00094
C7    1    0.219810    0.354572    0.181939    11.00000    0.01532    0.01462 =
         0.01754   -0.00034    0.00210   -0.00235
C8    1    0.174419    0.082695    0.065967    11.00000    0.01851    0.01754 =
         0.01957    0.00007   -0.00217   -0.00143
AFIX  43
H8A   2    0.204788    0.000801    0.087078    11.00000   -1.20000
AFIX   0
C9    1    0.132375    0.056221    0.003928    11.00000    0.01679    0.01800 =
         0.01799   -0.00136   -0.00068   -0.00205
C10   1    0.111564    0.176232   -0.037284    11.00000    0.02326    0.01688 =
         0.02293    0.00074   -0.00171   -0.00191
AFIX  43
H10A  2    0.123987    0.278471   -0.024645    11.00000   -1.20000
AFIX   0
C11   1    0.072978    0.148494   -0.096479    11.00000    0.02578    0.02151 =
         0.02129    0.00434   -0.00228   -0.00037
AFIX  43
H11A  2    0.058169    0.231016   -0.123956    11.00000   -1.20000
AFIX   0
C12   1    0.056316   -0.001316   -0.115004    11.00000    0.02328    0.02613 =
         0.01858   -0.00019   -0.00305   -0.00132
AFIX  43
H12A  2    0.030127   -0.020825   -0.155523    11.00000   -1.20000
AFIX   0
C13   1    0.077238   -0.122885   -0.075389    11.00000    0.02298    0.01954 =
         0.02009   -0.00261   -0.00274   -0.00164
AFIX  43
H13A  2    0.065933   -0.224847   -0.088873    11.00000   -1.20000
AFIX   0
C14   1    0.114983   -0.094905   -0.015606    11.00000    0.01730    0.01716 =
         0.01829   -0.00009   -0.00080    0.00003
C15   1    0.114504   -0.360675    0.009339    11.00000    0.02877    0.01464 =
         0.02780   -0.00064   -0.00377   -0.00191
AFIX 137
H15A  2    0.129415   -0.429691    0.044481    11.00000   -1.50000
H15B  2    0.151585   -0.388591   -0.027847    11.00000   -1.50000
H15C  2    0.048317   -0.369236   -0.000935    11.00000   -1.50000
AFIX   0
H1N1  2    0.262848    0.146460    0.157541    11.00000    0.02710
H1O1  2    0.543710    0.454766    0.357696    11.00000    0.04949
HKLF 4
REM  hcom2_0m in Pbca (100K)
REM R1 =  0.0436 for   3512 Fo > 4sig(Fo)  and  0.0596 for all   4442 data
REM    190 parameters refined using      0 restraints
END
REM Highest difference peak  0.373,  deepest hole -0.197,  1-sigma level  0.051
Q1    1   0.2802  0.4040  0.2608  11.00000  0.05    0.37
Q2    1   0.4199  0.3342  0.2462  11.00000  0.05    0.35
Q3    1   0.2597  0.3674  0.2041  11.00000  0.05    0.34
Q4    1   0.3818  0.4775  0.3235  11.00000  0.05    0.34
Q5    1   0.1087 -0.0158 -0.0006  11.00000  0.05    0.34
Q6    1   0.0831 -0.1075 -0.0407  11.00000  0.05    0.33
Q7    1   0.0822  0.1621 -0.0603  11.00000  0.05    0.32
Q8    1   0.4385  0.4012  0.2964  11.00000  0.05    0.32
Q9    1   0.0611  0.0660 -0.0991  11.00000  0.05    0.30
Q10   1   0.2459  0.3467  0.2150  11.00000  0.05    0.28
Q11   1   0.2247  0.2921  0.1613  11.00000  0.05    0.28
Q12   1   0.0682 -0.0635 -0.0920  11.00000  0.05    0.28
Q13   1   0.1472  0.0808  0.0361  11.00000  0.05    0.27
Q14   1   0.1249  0.1138 -0.0179  11.00000  0.05    0.27
Q15   1   0.3369  0.3356  0.2355  11.00000  0.05    0.27
Q16   1   0.3039  0.4900  0.3024  11.00000  0.05    0.26
Q17   1   0.3374  0.3773  0.2229  11.00000  0.05    0.24
Q18   1   0.1982  0.2246  0.1217  11.00000  0.05    0.24
Q19   1   0.4556  0.4592  0.3427  11.00000  0.05    0.21
Q20   1   0.1319  0.2694  0.0786  11.00000  0.05    0.21
;
data_global
_journal_date_recd_electronic     2012-05-11
_journal_date_accepted     2012-05-15
_journal_name_full     'Acta Crystallographica, Section E'
_journal_year     2012
_journal_volume     68
_journal_issue      6
_journal_page_first     o1832
_journal_page_last     o1832
_journal_paper_category     QO
_journal_paper_doi     10.1107/S1600536812021952
_journal_coeditor_code     HB6791
_publ_contact_author_name     'Hoong-Kun Fun'
_publ_contact_author_address
;
X-ray Crystallography Unit
School of Physics
Universiti Sains Malaysia
11800 USM, Penang
Malaysia
;
_publ_contact_author_email     'hkfun@usm.my'
_publ_contact_author_fax     '604 6579150'
_publ_contact_author_phone     '604 6533652'
_publ_section_title
;
(<i>E</i>)-4-Hydroxy-<i>N</i>'-(2-methoxybenzylidene)benzohydrazide
;
loop_
    _publ_author_name
    _publ_author_footnote
    _publ_author_address
    'Rassem, Hesham Hussein' .
;
School of Chemical Sciences
Universiti Sains Malaysia
11800 USM, Penang
Malaysia
;
    'Salhin, Abdussalam'
;
Additional correspondence author, e-mail: abdussalam@usm.my.
;
;
School of Chemical Sciences
Universiti Sains Malaysia
11800 USM, Penang
Malaysia
;
    'Bin Salleh, Baharuddin' .
;
School of Biological Sciences
Universiti Sains Malaysia
11800 USM, Penang
Malaysia
;
    'Rosli, Mohd Mustaqim' .
;
X-ray Crystallography Unit
School of Physics
Universiti Sains Malaysia
11800 USM, Penang
Malaysia
;
    'Fun, Hoong-Kun'
;
Thomson Reuters ResearcherID: A-3561-2009.
;
;
X-ray Crystallography Unit
School of Physics
Universiti Sains Malaysia
11800 USM, Penang
Malaysia
;
