# Supplementary material for: (E)-4-Hy­droxy-N′-(2-meth­oxy­benzyl­idene)benzohydrazide
Source: Acta Crystallogr Sect E Struct Rep Online. 2012 May 23;68(Pt 6):o1832. doi: 10.1107/S1600536812021952 (PMC3379405; doi:10.1107/S1600536812021952)
Supplement: Supplementary file 2 [file e-68-o1832-Isup2.hkl]

# 
# h,k,l, Fc-squared, Fo-squared, sigma(Fo-squared) and status flag 
# 
data_I
_shelx_title ' hcom2_0m in Pbca (100K)' 
_shelx_refln_list_code          4 
_shelx_F_calc_maximum      230.90 
_exptl_crystal_F_000      1136.00 
_reflns_d_resolution_high  0.6789 
 
loop_ 
 _symmetry_equiv_pos_as_xyz 
 'x, y, z' 
 '-x+1/2, -y, z+1/2' 
 '-x, y+1/2, -z+1/2' 
 'x+1/2, -y+1/2, -z' 
 '-x, -y, -z' 
 'x-1/2, y, -z-1/2' 
 'x, -y-1/2, z-1/2' 
 '-x-1/2, y-1/2, z' 
 
_cell_length_a    14.3951 
_cell_length_b     8.7449 
_cell_length_c    21.1047 
_cell_angle_alpha  90.000 
_cell_angle_beta   90.000 
_cell_angle_gamma  90.000 
 
_shelx_F_squared_multiplier     1.000 
 
loop_ 
 _refln_index_h 
 _refln_index_k 
 _refln_index_l 
 _refln_F_squared_calc 
 _refln_F_squared_meas 
 _refln_F_squared_sigma 
 _refln_observed_status 
   2   0   0     2090.07     2027.31     24.63 o 
   4   0   0    23561.61    24737.79    271.94 o 
   6   0   0        0.06        5.16      2.94 o 
   8   0   0      175.71      155.78      8.14 o 
  10   0   0      303.57      290.59     12.53 o 
  12   0   0       46.36       56.58      8.01 o 
  14   0   0      618.41      588.52     19.29 o 
  16   0   0       85.53       79.49      9.71 o 
  18   0   0     3299.61     3241.28     66.93 o 
  20   0   0     1676.51     1753.59     46.21 o 
   2   1   0     2808.53     2664.27     24.41 o 
   4   1   0    13726.73    13955.41     93.80 o 
   6   1   0     4867.01     4660.78     45.34 o 
   8   1   0        2.08        9.52      2.20 o 
  10   1   0     1172.23     1140.16     16.68 o 
  12   1   0       15.68       10.35      3.63 o 
  14   1   0     1944.10     1914.83     30.52 o 
  16   1   0      357.96      361.36     20.52 o 
  18   1   0        0.81        4.02      7.06 o 
  20   1   0       10.57       11.42      6.44 o 
   0   2   0     7265.34     7430.33    103.87 o 
   2   2   0     2661.70     2529.85     38.40 o 
   4   2   0     2812.03     2755.67     30.40 o 
   6   2   0     4159.25     4363.63     32.68 o 
   8   2   0      748.80      772.83     12.46 o 
  10   2   0      395.67      452.69      9.74 o 
  12   2   0     2053.17     1927.86     24.44 o 
  14   2   0       58.38       54.59      5.64 o 
  16   2   0        0.10       -2.14      4.24 o 
  18   2   0        0.75       -1.50      4.75 o 
  20   2   0        5.47       -3.89     15.68 o 
   2   3   0      402.28      468.21      9.97 o 
   4   3   0     2715.60     2879.29     29.20 o 
   6   3   0     4250.96     4881.91     47.52 o 
   8   3   0     4994.93     5400.15     44.28 o 
  10   3   0      242.34      258.36      7.35 o 
  12   3   0       10.90        5.90      2.65 o 
  14   3   0      102.97       92.73      7.84 o 
  16   3   0       42.13       35.28      9.51 o 
  18   3   0       41.72       63.86     11.36 o 
  20   3   0      177.61      152.82     19.32 o 
   0   4   0      764.23      655.86     19.44 o 
   2   4   0      234.84      268.53      8.66 o 
   4   4   0     1504.14     1609.45     32.14 o 
   6   4   0     7068.51     7434.15     78.65 o 
   8   4   0      329.63      321.14      9.84 o 
  10   4   0     1356.89     1286.15     27.37 o 
  12   4   0     1284.45     1183.30     28.79 o 
  14   4   0        0.07        7.47      6.61 o 
  16   4   0       89.15       91.81     12.10 o 
  18   4   0       24.47       -2.09      9.78 o 
  20   4   0        2.26        1.61      9.58 o 
   2   5   0     3239.62     3250.35     37.23 o 
   4   5   0     2563.30     2518.31     40.08 o 
   6   5   0      259.41      280.52     10.29 o 
   8   5   0     1600.85     1628.16     31.33 o 
  10   5   0       46.69       54.84     19.81 o 
  12   5   0        3.06       25.22     15.07 o 
  14   5   0      380.08      334.21     42.87 o 
  16   5   0      372.10      398.48     48.70 o 
  18   5   0      221.53      230.30     25.08 o 
   0   6   0     2948.71     2835.30     45.48 o 
   2   6   0     1472.90     1390.73     22.28 o 
   4   6   0      252.10      274.76     12.76 o 
   6   6   0      130.05      153.58      8.14 o 
   8   6   0       31.28       45.56      9.37 o 
  10   6   0        3.00       -1.42      8.48 o 
  12   6   0      129.32      103.20     25.75 o 
  14   6   0        7.90        8.54     13.70 o 
  16   6   0        7.07        0.52     13.67 o 
  18   6   0      295.90      332.27     49.50 o 
   2   7   0      661.50      604.50     15.56 o 
   4   7   0       15.98       18.81      5.00 o 
   6   7   0      648.94      655.25     20.24 o 
   8   7   0        0.30       -2.39      9.17 o 
  10   7   0      148.41      130.40     25.61 o 
  12   7   0       39.88       16.62     15.03 o 
  14   7   0       92.42      107.53     29.60 o 
  16   7   0        6.51       21.95     18.42 o 
   0   8   0      102.99      108.77     10.84 o 
   2   8   0       25.56       18.15      3.52 o 
   4   8   0     2339.47     2251.03     45.59 o 
   6   8   0      207.28      191.57     12.95 o 
   8   8   0      897.99      819.66     54.15 o 
  10   8   0       62.04       72.04     21.41 o 
  12   8   0        3.49       -7.95      7.95 o 
  14   8   0      214.62      193.64     34.92 o 
  16   8   0      199.09      191.19     36.83 o 
   2   9   0        0.90        0.96      3.82 o 
   4   9   0       10.34        8.69      5.64 o 
   6   9   0      632.51      645.34     24.91 o 
   8   9   0        2.91        7.45      8.06 o 
  10   9   0       50.99       10.35     11.14 o 
  12   9   0      248.61      300.22     42.89 o 
  14   9   0       26.43       43.78     15.08 o 
   0  10   0      116.50       99.22     15.50 o 
   2  10   0        0.76        4.71      5.43 o 
   4  10   0      147.19      148.74     15.11 o 
   6  10   0      641.86      621.68     32.91 o 
   8  10   0       74.23       72.60     15.15 o 
  10  10   0       28.76       31.86     12.17 o 
  12  10   0        0.11       15.11     14.25 o 
   2  11   0      471.72      539.77     21.24 o 
   4  11   0       49.72       23.63      8.78 o 
   6  11   0        8.70        7.16      9.28 o 
   8  11   0      113.14      115.39     19.12 o 
  10  11   0      479.61      495.14     32.62 o 
   0  12   0      394.66      421.76     33.69 o 
   2  12   0      244.16      283.36     22.31 o 
   4  12   0        0.00        1.11      8.37 o 
   6  12   0        0.04       11.02     10.85 o 
   1   1   1     3278.67     3193.38     23.97 o 
   2   1   1     1379.09     1325.69      8.26 o 
   3   1   1     3432.00     3441.37     20.25 o 
   4   1   1      706.60      664.98      5.46 o 
   5   1   1     5915.04     6256.37     38.53 o 
   6   1   1     1173.28     1406.18     11.90 o 
   7   1   1      776.03      771.05      8.09 o 
   8   1   1      113.96      138.97      3.78 o 
   9   1   1       56.69       50.42      2.69 o 
  10   1   1      411.36      415.85      7.33 o 
  11   1   1      207.86      213.73      5.93 o 
  12   1   1      109.28      113.40      5.19 o 
  13   1   1      482.60      446.68      9.95 o 
  14   1   1       70.48       64.44      5.45 o 
  15   1   1      307.44      316.38      7.98 o 
  16   1   1        0.28       -0.45      3.06 o 
  17   1   1      115.86      104.86      5.91 o 
  18   1   1      250.82      259.62      8.66 o 
  19   1   1      125.34      131.42      7.14 o 
  20   1   1        0.99       13.51      3.83 o 
  21   1   1        0.64        3.09      3.64 o 
   0   2   1    31898.54    32237.98    538.03 o 
   1   2   1     2411.82     2259.86     17.62 o 
   2   2   1       10.06        0.41      1.13 o 
   3   2   1      903.58      938.43      8.37 o 
   4   2   1      274.46      277.87      4.72 o 
   5   2   1       43.63       46.48      1.39 o 
   6   2   1      665.42      814.37      6.23 o 
   7   2   1       96.00      120.04      2.71 o 
   8   2   1       32.68       41.51      2.14 o 
   9   2   1       10.68        8.59      2.00 o 
  10   2   1        1.53        6.16      2.14 o 
  11   2   1        2.87        5.43      2.31 o 
  12   2   1      625.17      603.70      8.84 o 
  13   2   1      189.77      171.32      5.49 o 
  14   2   1      510.45      514.84      9.02 o 
  15   2   1      219.27      229.74      7.01 o 
  16   2   1       13.82       14.72      3.51 o 
  17   2   1        3.85        5.60      3.48 o 
  18   2   1      223.72      227.62      7.68 o 
  19   2   1      103.45      102.77      6.10 o 
  20   2   1        2.27       -1.45      6.04 o 
   1   3   1     7916.60     7952.08     50.64 o 
   2   3   1     1010.39     1086.58     10.07 o 
   3   3   1     1765.08     1772.60     39.41 o 
   4   3   1       59.96       70.64      2.09 o 
   5   3   1        0.11        1.57      1.71 o 
   6   3   1      130.65      121.57      3.42 o 
   7   3   1      614.02      587.86      7.26 o 
   8   3   1      743.20      724.63      7.13 o 
   9   3   1        3.60        2.33      1.36 o 
  10   3   1        0.92        6.43      2.54 o 
  11   3   1      642.04      706.48      8.48 o 
  12   3   1        7.78        9.10      2.26 o 
  13   3   1      658.89      606.37      8.91 o 
  14   3   1     1686.04     1635.95     17.42 o 
  15   3   1       26.93       23.89      4.70 o 
  16   3   1      276.57      258.79     12.79 o 
  17   3   1        5.05        2.42      5.68 o 
  18   3   1      323.83      346.13     17.05 o 
  19   3   1       40.32       37.63      6.96 o 
  20   3   1       31.43       31.90      8.24 o 
   0   4   1      736.24      697.87     14.30 o 
   1   4   1        0.07        3.38      1.48 o 
   2   4   1      860.40      914.79     10.31 o 
   3   4   1        0.80        0.01      1.64 o 
   4   4   1      913.54      940.52     12.38 o 
   5   4   1      320.61      366.93      7.19 o 
   6   4   1      273.63      295.03      6.33 o 
   7   4   1       24.65       37.69      3.04 o 
   8   4   1      123.65      153.02      4.89 o 
   9   4   1      731.43      814.60     13.11 o 
  10   4   1      152.99      156.65      7.21 o 
  11   4   1        4.44        3.98      3.73 o 
  12   4   1     1447.53     1289.47     21.43 o 
  13   4   1      402.47      417.08     12.80 o 
  14   4   1      142.22      168.65      9.89 o 
  15   4   1      160.34      173.21     10.47 o 
  16   4   1      276.84      266.40     13.14 o 
  17   4   1      729.47      741.11     19.25 o 
  18   4   1        1.88        6.07      6.31 o 
  19   4   1       73.65       81.56      9.45 o 
  20   4   1       30.25       29.67      7.96 o 
   1   5   1       90.45      103.87      4.38 o 
   2   5   1      776.87      909.34     10.13 o 
   3   5   1      796.02      779.91     12.36 o 
   4   5   1      344.81      344.94      8.98 o 
   5   5   1      238.09      227.08      6.46 o 
   6   5   1      230.36      273.67      7.49 o 
   7   5   1       10.49        7.47      2.41 o 
   8   5   1        0.65        3.54      1.78 o 
   9   5   1        0.05        1.69      2.50 o 
  10   5   1      355.35      333.76     16.46 o 
  11   5   1      889.73      912.98     27.51 o 
  12   5   1        6.86       22.45     10.53 o 
  13   5   1       39.81       47.25     13.18 o 
  14   5   1      415.49      417.28     28.74 o 
  15   5   1       26.85       34.71     14.66 o 
  16   5   1       64.39       55.79     17.13 o 
  17   5   1        0.47       -8.76     11.85 o 
  18   5   1      235.72      299.38     22.90 o 
  19   5   1        7.23       15.76      7.74 o 
   0   6   1      294.34      313.54     10.20 o 
   1   6   1      178.78      160.22      5.90 o 
   2   6   1      824.98      842.90     10.47 o 
   3   6   1      257.72      312.41      8.44 o 
   4   6   1      812.49      862.36     15.39 o 
   5   6   1      672.40      679.93     11.27 o 
   6   6   1       58.51       59.91      3.98 o 
   7   6   1        5.27       -0.78      2.31 o 
   8   6   1      675.08      702.31     34.01 o 
   9   6   1      261.33      278.10     18.18 o 
  10   6   1       87.14       93.45     14.79 o 
  11   6   1       11.48       29.65      9.27 o 
  12   6   1      904.73      835.08     46.29 o 
  13   6   1       66.51       91.35     32.21 o 
  14   6   1       31.02       10.71     10.30 o 
  15   6   1       87.64       80.01     17.73 o 
  16   6   1       62.45       79.71     24.19 o 
  17   6   1        2.27        3.82     12.29 o 
  18   6   1       45.89       29.70     15.74 o 
   1   7   1      823.76      815.74     12.49 o 
   2   7   1      306.98      329.16     11.96 o 
   3   7   1     3384.07     3262.70     29.16 o 
   4   7   1       13.90       16.27      3.61 o 
   5   7   1      277.36      299.71      9.45 o 
   6   7   1       30.53       27.00      3.40 o 
   7   7   1     2055.33     2003.47     40.54 o 
   8   7   1      899.43      915.10     33.39 o 
   9   7   1      570.22      502.82     29.04 o 
  10   7   1       14.51       27.59     10.08 o 
  11   7   1      144.13      119.14     17.30 o 
  12   7   1      227.34      242.06     25.51 o 
  13   7   1      142.76      171.44     21.91 o 
  14   7   1       33.91       34.43     14.18 o 
  15   7   1      163.13      178.50     25.33 o 
  16   7   1        0.65      -22.01     22.10 o 
  17   7   1      221.44      298.50     34.01 o 
   0   8   1     6073.88     6265.56     62.69 o 
   1   8   1        7.42        6.34      3.01 o 
   2   8   1      267.64      261.50      8.85 o 
   3   8   1     2307.54     2224.26     25.39 o 
   4   8   1      250.40      251.98     12.08 o 
   5   8   1        0.77        8.72      3.51 o 
   6   8   1        0.87        1.55      3.37 o 
   7   8   1     1317.81     1327.30     36.17 o 
   8   8   1       43.53       10.09     21.69 o 
   9   8   1      229.41      161.73     52.29 o 
  10   8   1       68.23       72.08     15.22 o 
  11   8   1      486.28      442.02     29.89 o 
  12   8   1       60.03       87.82     23.16 o 
  13   8   1      179.49      168.99     22.74 o 
  14   8   1       42.55       40.38     12.64 o 
  15   8   1       36.42       39.65     14.40 o 
  16   8   1       81.39       87.80     29.50 o 
   1   9   1      150.57      132.78      6.99 o 
   2   9   1       70.49       72.37      5.53 o 
   3   9   1       93.10       85.60      7.15 o 
   4   9   1     2001.84     2017.98     31.71 o 
   5   9   1       37.35       29.25      5.47 o 
   6   9   1       41.49       44.45      6.98 o 
   7   9   1      341.08      333.01     19.69 o 
   8   9   1       43.91       46.21     11.19 o 
   9   9   1      119.84       65.55     29.31 o 
  10   9   1       44.89       27.82     19.84 o 
  11   9   1       12.88       26.87     11.60 o 
  12   9   1        2.32       12.26      9.27 o 
  13   9   1      148.05      117.44     18.91 o 
  14   9   1      391.98      468.85     34.54 o 
   0  10   1       24.38       26.05      6.51 o 
   1  10   1       29.48       30.88      5.26 o 
   2  10   1       76.75       77.84      6.90 o 
   3  10   1      222.53      238.67     12.02 o 
   4  10   1      319.44      353.41     15.53 o 
   5  10   1       52.32       51.40      7.11 o 
   6  10   1      209.33      201.22     13.93 o 
   7  10   1        1.82        3.01      5.42 o 
   8  10   1        5.32        3.21      5.72 o 
   9  10   1       52.05       43.31      9.07 o 
  10  10   1        4.76        8.45      5.58 o 
  11  10   1       55.34       67.66     10.68 o 
  12  10   1        0.01        7.31      7.11 o 
  13  10   1       18.01       20.84     14.12 o 
   1  11   1      151.04      164.25     14.73 o 
   2  11   1       48.82       48.22      7.83 o 
   3  11   1       54.90       41.17      7.41 o 
   4  11   1       97.08       91.15      9.94 o 
   5  11   1      185.68      183.19     12.44 o 
   6  11   1      392.15      442.68     23.58 o 
   7  11   1        8.28       13.55      6.66 o 
   8  11   1      201.51      211.67     19.86 o 
   9  11   1       94.25      107.93     15.40 o 
  10  11   1       48.44       39.46     10.75 o 
  11  11   1        5.16       10.05      9.29 o 
   0  12   1        0.16        1.46      7.68 o 
   1  12   1      237.24      267.04     15.38 o 
   2  12   1       75.03       77.84      9.08 o 
   3  12   1      242.97      288.82     15.97 o 
   4  12   1        0.05       -0.23      4.87 o 
   5  12   1       17.02       20.79      6.58 o 
   6  12   1       98.11      100.93     12.64 o 
   7  12   1       78.08       78.79     11.53 o 
   0   0   2     1033.87      964.45     19.08 o 
   1   0   2     8905.56     8866.00     53.09 o 
   2   0   2     7586.48     7497.11     56.22 o 
   3   0   2    47047.91    45148.87    328.36 o 
   4   0   2    53313.77    51943.35    413.91 o 
   5   0   2    21720.38    22689.33    162.63 o 
   6   0   2      322.07      368.71      6.72 o 
   7   0   2        3.32        0.29      1.95 o 
   8   0   2     4111.81     4454.14     38.40 o 
   9   0   2      403.03      437.07      8.82 o 
  10   0   2       85.75       63.78      5.14 o 
  11   0   2      169.74      173.17      7.81 o 
  12   0   2      100.42      124.18      7.35 o 
  13   0   2        0.00        0.15      3.39 o 
  14   0   2      545.00      560.26     13.35 o 
  15   0   2       12.54        7.00      3.98 o 
  16   0   2     1186.51     1193.83     25.27 o 
  17   0   2     1541.23     1504.63     26.42 o 
  18   0   2      360.19      402.61     16.19 o 
  19   0   2        0.51       10.61      4.68 o 
  20   0   2       81.62       50.41     10.19 o 
  21   0   2      308.87      324.56     15.49 o 
   1   1   2      878.81      848.74      5.63 o 
   2   1   2      398.43      450.90      3.74 o 
   3   1   2     2582.69     2607.64     14.30 o 
   4   1   2      174.73      176.88      2.82 o 
   5   1   2     8636.71     8604.73     47.38 o 
   6   1   2     1248.86     1245.12      9.93 o 
   7   1   2     1105.64     1104.04     10.16 o 
   8   1   2        7.46        9.25      1.63 o 
   9   1   2      200.03      192.16      4.48 o 
  10   1   2      450.09      514.54      7.76 o 
  11   1   2        1.96        0.83      1.76 o 
  12   1   2      198.43      190.52      6.71 o 
  13   1   2      799.54      774.25     11.29 o 
  14   1   2      150.21      122.91      5.76 o 
  15   1   2      545.22      511.45     10.22 o 
  16   1   2      171.63      181.86      7.05 o 
  17   1   2       72.63       86.30      5.56 o 
  18   1   2        0.47       -0.11      3.39 o 
  19   1   2        1.55       10.99      3.60 o 
  20   1   2       46.73       49.69      5.05 o 
  21   1   2       60.77       50.09      4.99 o 
   0   2   2     6065.39     6230.05     62.92 o 
   1   2   2    11451.75    11550.70     77.81 o 
   2   2   2     1056.77     1079.34      8.75 o 
   3   2   2       41.24       24.99      1.40 o 
   4   2   2      450.61      433.97      5.74 o 
   5   2   2     2686.66     2817.96     16.63 o 
   6   2   2      478.62      531.32      4.42 o 
   7   2   2      248.13      278.85      3.72 o 
   8   2   2       17.86       31.55      1.88 o 
   9   2   2      249.88      230.70      4.87 o 
  10   2   2      346.84      321.46      5.92 o 
  11   2   2       50.36       55.34      3.45 o 
  12   2   2      897.14      825.26     10.37 o 
  13   2   2        0.96        0.93      2.40 o 
  14   2   2       17.46       12.88      3.07 o 
  15   2   2      169.37      157.89      6.15 o 
  16   2   2      155.84      136.41      6.21 o 
  17   2   2        2.91        4.84      3.35 o 
  18   2   2        1.84       -1.74      3.60 o 
  19   2   2      610.37      652.96     13.16 o 
  20   2   2        3.97        8.98      5.22 o 
   1   3   2     5279.58     5360.74     37.44 o 
   2   3   2        0.04        1.82      1.22 o 
   3   3   2        2.71        2.10      1.06 o 
   4   3   2      552.50      633.46      6.34 o 
   5   3   2      580.96      654.62      9.07 o 
   6   3   2     1636.60     1827.27     15.42 o 
   7   3   2      421.02      427.13      5.91 o 
   8   3   2        3.21        0.70      0.98 o 
   9   3   2      230.01      238.39      4.41 o 
  10   3   2       82.39      105.47      3.98 o 
  11   3   2      142.34      130.52      4.78 o 
  12   3   2      909.64     1003.87     11.56 o 
  13   3   2       92.35       87.60      4.14 o 
  14   3   2       21.78       20.76      3.51 o 
  15   3   2       30.07       28.75      5.31 o 
  16   3   2      378.91      381.01     13.02 o 
  17   3   2        1.39        9.99      6.68 o 
  18   3   2       27.68       18.47      6.69 o 
  19   3   2       15.27       19.19      8.08 o 
  20   3   2      282.48      281.02     15.84 o 
   0   4   2     1458.29     1523.55     23.23 o 
   1   4   2      137.13      156.91      3.67 o 
   2   4   2      109.78      135.30      3.93 o 
   3   4   2      228.56      228.51      5.35 o 
   4   4   2     1586.90     1742.07     18.60 o 
   5   4   2      372.37      335.69      4.84 o 
   6   4   2      175.06      169.33      5.07 o 
   7   4   2      631.77      706.21     10.21 o 
   8   4   2      350.65      349.52      8.19 o 
   9   4   2      403.19      460.60     10.91 o 
  10   4   2       88.86      116.31      6.62 o 
  11   4   2      379.72      396.81     19.81 o 
  12   4   2      913.61      887.46     17.59 o 
  13   4   2       13.22       17.19      5.00 o 
  14   4   2      409.53      408.13     17.24 o 
  15   4   2        1.07        3.98      4.54 o 
  16   4   2        4.15       -2.29      4.98 o 
  17   4   2        3.06        2.63      5.70 o 
  18   4   2       63.86       68.35      8.48 o 
  19   4   2       29.26       36.46      8.28 o 
  20   4   2      201.77      196.93     14.24 o 
   1   5   2     3765.99     3932.93     28.35 o 
   2   5   2        4.05       -1.22      1.37 o 
   3   5   2      707.88      748.67     10.37 o 
   4   5   2       17.55       19.75      3.48 o 
   5   5   2      296.09      285.10      5.22 o 
   6   5   2       63.91       58.37      3.83 o 
   7   5   2       30.82       34.19      4.07 o 
   8   5   2      328.93      327.82      7.68 o 
   9   5   2       81.60       80.28      7.42 o 
  10   5   2       44.26       65.24      9.70 o 
  11   5   2      174.43      160.57     15.40 o 
  12   5   2       26.30       31.30     20.93 o 
  13   5   2      486.31      473.80     29.96 o 
  14   5   2      219.21      167.99     22.45 o 
  15   5   2       59.72       38.59     14.22 o 
  16   5   2       29.81       39.58     14.98 o 
  17   5   2      129.77      160.49     24.01 o 
  18   5   2      384.13      500.14     25.38 o 
  19   5   2        5.90       24.12      6.96 o 
   0   6   2     1929.94     2148.83     29.80 o 
   1   6   2     1147.75     1151.42     17.41 o 
   2   6   2      214.45      220.98      6.72 o 
   3   6   2      236.57      230.86      5.70 o 
   4   6   2       33.42       50.76      4.48 o 
   5   6   2       27.47        9.22      2.54 o 
   6   6   2      409.65      430.78      8.81 o 
   7   6   2      973.50     1012.37     16.37 o 
   8   6   2       11.32       10.27      5.23 o 
   9   6   2       15.74       15.93      6.16 o 
  10   6   2      110.00      138.71     13.58 o 
  11   6   2      172.78      168.03     20.24 o 
  12   6   2       74.08       74.01     17.18 o 
  13   6   2      153.93      160.86     32.16 o 
  14   6   2       44.56       37.19     15.50 o 
  15   6   2        3.55        3.85     10.97 o 
  16   6   2       21.40       12.91     11.83 o 
  17   6   2       27.93       49.69     16.33 o 
  18   6   2      157.53      132.56     23.45 o 
   1   7   2       89.66       94.55      9.18 o 
   2   7   2     1103.92     1181.20     13.86 o 
   3   7   2      104.07      121.40      6.48 o 
   4   7   2     1021.44     1029.60     15.86 o 
   5   7   2      623.19      635.51     11.07 o 
   6   7   2      566.51      586.50     10.54 o 
   7   7   2      183.87      211.83     15.27 o 
   8   7   2      686.62      762.84     26.27 o 
   9   7   2       60.92       72.32     11.87 o 
  10   7   2      622.39      584.17     31.86 o 
  11   7   2        9.09       15.51     15.27 o 
  12   7   2        4.12        5.88     13.39 o 
  13   7   2      190.46      205.13     33.93 o 
  14   7   2      103.20       95.27     17.65 o 
  15   7   2        6.10       -6.52     13.89 o 
  16   7   2      156.74      201.76     26.95 o 
  17   7   2       11.82       24.81     23.48 o 
   0   8   2      289.94      282.33     10.75 o 
   1   8   2      185.17      212.12      7.05 o 
   2   8   2      586.03      585.32     12.20 o 
   3   8   2      599.83      576.65     12.78 o 
   4   8   2       20.02       25.07      5.45 o 
   5   8   2      120.96      142.15      6.05 o 
   6   8   2      404.17      432.85      9.79 o 
   7   8   2      646.07      592.92     66.44 o 
   8   8   2        6.72       -2.89      7.51 o 
   9   8   2       45.65       43.09     13.43 o 
  10   8   2        0.39        4.08      6.44 o 
  11   8   2      350.39      338.14     30.52 o 
  12   8   2      316.54      301.90     29.43 o 
  13   8   2      103.23       98.78     24.31 o 
  14   8   2       35.88       75.95     29.82 o 
  15   8   2       18.47        7.45     11.51 o 
  16   8   2       35.59       47.77     16.74 o 
   1   9   2      181.39      206.00      8.57 o 
   2   9   2       62.71       70.81      5.45 o 
   3   9   2       14.47        8.92      3.66 o 
   4   9   2       31.74       44.65      5.96 o 
   5   9   2       88.31       79.62      9.32 o 
   6   9   2      215.62      213.33     12.12 o 
   7   9   2       24.43       29.55      7.36 o 
   8   9   2        0.75       -2.63      4.70 o 
   9   9   2      328.70      299.86     22.85 o 
  10   9   2       87.82      106.86     18.75 o 
  11   9   2      147.21       59.94     87.42 o 
  12   9   2      231.83      275.83     40.25 o 
  13   9   2       95.83       89.13     25.41 o 
  14   9   2       43.11       56.77     22.22 o 
  15   9   2        2.62       32.32     15.35 o 
   0  10   2      657.94      629.73     21.44 o 
   1  10   2       26.55       23.86      4.61 o 
   2  10   2       23.19       19.08      4.49 o 
   3  10   2       81.50       77.60      7.29 o 
   4  10   2       23.83       20.76      5.26 o 
   5  10   2       23.13       12.08      4.83 o 
   6  10   2       13.16        4.48      4.70 o 
   7  10   2       37.29       42.10      8.66 o 
   8  10   2       87.34       85.64     11.53 o 
   9  10   2       98.09       85.04     11.14 o 
  10  10   2       92.68       84.94     11.47 o 
  11  10   2       19.39       17.49      7.15 o 
  12  10   2        0.27        4.25      6.31 o 
  13  10   2        0.06       16.15     10.11 o 
   1  11   2      117.81      141.86     10.11 o 
   2  11   2      426.68      475.53     16.27 o 
   3  11   2       25.21       23.94      6.01 o 
   4  11   2      268.74      282.87     15.03 o 
   5  11   2        7.11        0.61      4.46 o 
   6  11   2      271.66      282.96     17.22 o 
   7  11   2       10.75        1.75      5.82 o 
   8  11   2      141.33      154.05     18.93 o 
   9  11   2        0.76        3.98      6.15 o 
  10  11   2       25.99       32.42      8.52 o 
   0  12   2       30.05       14.97     10.92 o 
   1  12   2      181.86      221.24     16.98 o 
   2  12   2      128.80      117.98     16.71 o 
   3  12   2        4.84       11.33      6.06 o 
   4  12   2      163.84      137.07     12.89 o 
   5  12   2      128.61      116.94     12.00 o 
   6  12   2       16.70       14.98      7.31 o 
   7  12   2       94.26      124.93     16.79 o 
   1   1   3    24254.86    24346.64    134.47 o 
   2   1   3     6022.91     6144.51     28.96 o 
   3   1   3    10582.06    11194.36     53.45 o 
   4   1   3    11833.09    11655.55     60.16 o 
   5   1   3     1213.03     1157.69      8.16 o 
   6   1   3      537.35      562.74      6.13 o 
   7   1   3     3113.12     3226.63     24.47 o 
   8   1   3     3179.88     3491.08     23.33 o 
   9   1   3       24.41        9.25      2.20 o 
  10   1   3        3.51        2.04      1.70 o 
  11   1   3       17.88        7.89      2.22 o 
  12   1   3     1194.39     1240.23     14.43 o 
  13   1   3     1341.78     1229.77     16.91 o 
  14   1   3      477.07      486.01      9.83 o 
  15   1   3      140.19      139.91      7.29 o 
  16   1   3       24.17       18.89      3.62 o 
  17   1   3       94.50      101.92      6.03 o 
  18   1   3        5.30        5.28      3.66 o 
  19   1   3       12.53        4.43      3.62 o 
  20   1   3        7.28        8.80      3.80 o 
   0   2   3    24976.38    25028.94    368.63 o 
   1   2   3     3280.15     3317.54     22.01 o 
   2   2   3     2936.25     2909.81     22.62 o 
   3   2   3      318.46      346.73      4.43 o 
   4   2   3       27.74       34.17      2.26 o 
   5   2   3     3310.38     3463.79     19.38 o 
   6   2   3        0.23        3.52      0.80 o 
   7   2   3        1.63        0.17      0.92 o 
   8   2   3      984.80     1048.44      8.48 o 
   9   2   3       35.19       56.15      2.81 o 
  10   2   3        4.99        3.97      1.96 o 
  11   2   3      483.73      448.11      7.27 o 
  12   2   3       75.49       56.06      3.65 o 
  13   2   3        1.05       -1.25      2.51 o 
  14   2   3       21.64       18.17      3.54 o 
  15   2   3        4.58        6.08      2.98 o 
  16   2   3        2.86        8.09      3.13 o 
  17   2   3      283.54      307.61      8.19 o 
  18   2   3      291.34      288.84      8.91 o 
  19   2   3       15.56       25.44      4.81 o 
  20   2   3       44.39       40.72      6.57 o 
   1   3   3     3181.85     3222.55     24.14 o 
   2   3   3     3034.60     3260.61     22.53 o 
   3   3   3     1348.59     1534.84     14.36 o 
   4   3   3     4055.37     4217.52     27.59 o 
   5   3   3     1206.90     1266.92     11.96 o 
   6   3   3        1.55        4.85      1.54 o 
   7   3   3     1235.93     1292.96     16.25 o 
   8   3   3      510.37      544.06      6.14 o 
   9   3   3       50.12       48.12      2.19 o 
  10   3   3       18.35       12.04      2.44 o 
  11   3   3      631.32      623.93      9.69 o 
  12   3   3      446.72      458.84     12.30 o 
  13   3   3      616.48      552.66      8.90 o 
  14   3   3      222.47      179.78      8.06 o 
  15   3   3      169.24      178.42      6.85 o 
  16   3   3      241.23      222.85      9.51 o 
  17   3   3       22.07       36.98      6.92 o 
  18   3   3        0.78       -4.60      5.25 o 
  19   3   3       13.75        5.00      6.79 o 
  20   3   3      201.01      216.65     14.69 o 
   0   4   3      139.98      189.51      5.87 o 
   1   4   3     1363.42     1431.59     12.76 o 
   2   4   3      332.09      322.80      5.80 o 
   3   4   3      328.78      315.43      5.15 o 
   4   4   3      660.27      719.99     12.22 o 
   5   4   3     3847.20     4242.56     30.48 o 
   6   4   3      332.07      341.18      6.59 o 
   7   4   3     1868.63     2019.62     20.21 o 
   8   4   3        0.07        0.30      2.14 o 
   9   4   3      915.64      919.79     14.30 o 
  10   4   3       15.93       11.23      4.73 o 
  11   4   3      953.12     1015.46     20.51 o 
  12   4   3       52.11       53.72      6.02 o 
  13   4   3      192.87      176.66      9.79 o 
  14   4   3       20.34       22.72      5.45 o 
  15   4   3       54.36       61.44      7.06 o 
  16   4   3        0.57       -4.26      5.70 o 
  17   4   3        1.83        6.84      5.38 o 
  18   4   3       68.92       64.89      8.44 o 
  19   4   3      182.53      192.61     12.85 o 
  20   4   3       22.74       11.60     17.29 o 
   1   5   3      347.85      345.10      6.06 o 
   2   5   3      206.15      231.99      5.12 o 
   3   5   3      134.58      151.13      5.97 o 
   4   5   3      328.13      298.69      6.75 o 
   5   5   3      200.56      219.26      4.65 o 
   6   5   3      108.14      138.88      5.11 o 
   7   5   3     2166.92     2139.20     23.74 o 
   8   5   3        0.12        1.00      1.94 o 
   9   5   3       15.35        3.19      6.62 o 
  10   5   3        1.17        2.13      5.47 o 
  11   5   3       54.75       46.53      9.18 o 
  12   5   3        0.02       -4.66     12.43 o 
  13   5   3      130.40      151.61     21.54 o 
  14   5   3      141.57      140.42     20.00 o 
  15   5   3        2.63        6.55     12.02 o 
  16   5   3      544.96      483.85     35.71 o 
  17   5   3       94.74      132.74     18.00 o 
  18   5   3        4.23        3.24     12.56 o 
  19   5   3        2.65       16.06      6.85 o 
   0   6   3       76.60      110.70      6.29 o 
   1   6   3      823.72      967.93     10.67 o 
   2   6   3      675.03      664.02      9.38 o 
   3   6   3      468.80      444.28      7.61 o 
   4   6   3       14.99       12.83      2.20 o 
   5   6   3     1187.05     1167.66     19.65 o 
   6   6   3       30.55       30.27      2.97 o 
   7   6   3      329.61      322.65      9.65 o 
   8   6   3        3.73       13.00      5.85 o 
   9   6   3        7.14       11.15      6.30 o 
  10   6   3      161.76      140.25     13.88 o 
  11   6   3      275.80      281.51     18.22 o 
  12   6   3      400.48      349.72     29.57 o 
  13   6   3      140.11      145.03     20.40 o 
  14   6   3      237.01      253.64     27.24 o 
  15   6   3      351.96      340.38     31.99 o 
  16   6   3        0.07       10.27     11.12 o 
  17   6   3        9.63       22.35     20.25 o 
  18   6   3       64.99       63.79     18.25 o 
   1   7   3      715.70      765.03     25.93 o 
   2   7   3     3244.84     3184.93     26.59 o 
   3   7   3      341.93      316.75     10.44 o 
   4   7   3        4.16        1.61      3.03 o 
   5   7   3     2905.49     2751.70     30.66 o 
   6   7   3      498.79      479.07     15.57 o 
   7   7   3      406.46      407.41     15.99 o 
   8   7   3       50.87       54.69      9.33 o 
   9   7   3       54.61       55.78     12.88 o 
  10   7   3      664.63      619.26     85.30 o 
  11   7   3        3.01        9.13      8.72 o 
  12   7   3      250.67      236.64     25.16 o 
  13   7   3      309.40      271.76     28.08 o 
  14   7   3       43.19       39.77     13.68 o 
  15   7   3      555.63      576.78     44.47 o 
  16   7   3       95.58       87.01     19.83 o 
  17   7   3        0.35       19.28     12.98 o 
   0   8   3      283.62      308.80     15.05 o 
   1   8   3     2074.31     1934.94     20.84 o 
   2   8   3        6.02        6.59      3.25 o 
   3   8   3       62.60       52.62      5.13 o 
   4   8   3       56.89       69.13      6.22 o 
   5   8   3     1008.31      963.68     18.31 o 
   6   8   3      316.99      319.01      8.46 o 
   7   8   3      506.36      518.51     21.76 o 
   8   8   3      144.60      160.62     15.63 o 
   9   8   3      179.14      163.66     21.23 o 
  10   8   3      179.56      170.25     21.35 o 
  11   8   3      207.00      142.37     61.24 o 
  12   8   3      509.67      484.53     32.02 o 
  13   8   3      190.87      162.93     23.79 o 
  14   8   3       50.16       26.48     11.93 o 
  15   8   3        1.51       13.40      9.93 o 
  16   8   3        2.36        1.64     10.47 o 
   1   9   3      205.99      210.30      8.67 o 
   2   9   3      200.38      208.14      8.76 o 
   3   9   3      116.89      119.92      8.22 o 
   4   9   3       26.38       12.71      3.96 o 
   5   9   3       17.82       19.15      4.54 o 
   6   9   3      120.65       96.61      8.66 o 
   7   9   3      613.64      595.32     25.34 o 
   8   9   3       36.54       16.20     12.53 o 
   9   9   3        3.75       -5.64      5.64 o 
  10   9   3       34.82       11.58      9.80 o 
  11   9   3      230.48      244.99     26.98 o 
  12   9   3       11.99        9.60     16.38 o 
  13   9   3      167.60      148.45     31.96 o 
  14   9   3       16.20       13.07     11.33 o 
   0  10   3      270.97      315.64     15.22 o 
   1  10   3      168.08      177.72      8.57 o 
   2  10   3      235.38      241.62     11.94 o 
   3  10   3        9.87        8.74      4.04 o 
   4  10   3       51.85       40.99      6.44 o 
   5  10   3        3.95        2.87      4.22 o 
   6  10   3      280.19      291.89     16.69 o 
   7  10   3       42.85       43.20      9.12 o 
   8  10   3      110.59      112.81     12.58 o 
   9  10   3      129.40      131.21     15.86 o 
  10  10   3        6.81       13.67      6.60 o 
  11  10   3       41.43       53.84      9.73 o 
  12  10   3        2.93        3.17      9.18 o 
   1  11   3        0.48        2.67      4.11 o 
   2  11   3       12.97       15.65      5.43 o 
   3  11   3       25.60       25.70      6.24 o 
   4  11   3        8.59        4.25      4.42 o 
   5  11   3       14.82        8.37      6.52 o 
   6  11   3      315.81      339.55     19.01 o 
   7  11   3        9.70       10.46      6.85 o 
   8  11   3        9.65       10.49      6.61 o 
   9  11   3      294.31      323.12     21.48 o 
  10  11   3      137.26      114.69     15.93 o 
   0  12   3       49.02       53.81     18.67 o 
   1  12   3       37.86       40.69     11.07 o 
   2  12   3        0.23       -2.56      6.57 o 
   3  12   3        2.02        9.44      6.77 o 
   4  12   3       49.59       42.59      9.85 o 
   5  12   3      146.17      132.66     14.32 o 
   6  12   3       60.21       48.10     11.94 o 
   7  12   3       22.05       31.78     10.37 o 
   0   0   4     1504.22     1542.56     12.42 o 
   1   0   4      344.58      338.94      3.61 o 
   2   0   4     2849.76     3019.41     19.17 o 
   3   0   4      606.48      636.19      6.43 o 
   4   0   4    28984.83    28425.46    183.91 o 
   5   0   4     2540.26     2468.73     20.85 o 
   6   0   4     2280.84     2414.92     22.51 o 
   7   0   4     4425.35     4597.72     38.80 o 
   8   0   4    11095.84    11033.67     84.63 o 
   9   0   4      286.16      264.53      7.12 o 
  10   0   4      216.01      215.70      7.75 o 
  11   0   4      857.65      811.21     14.70 o 
  12   0   4     8637.38     8431.69     76.14 o 
  13   0   4      592.00      580.60     13.19 o 
  14   0   4      359.59      334.93     10.54 o 
  15   0   4      353.26      383.71     12.53 o 
  16   0   4      485.95      487.19     14.45 o 
  17   0   4      192.19      213.74     13.13 o 
  18   0   4       12.99        0.73      4.94 o 
  19   0   4        9.61       14.41      5.53 o 
  20   0   4       72.33       47.70     16.72 o 
   1   1   4     1298.51     1346.24      7.34 o 
   2   1   4    26543.18    26148.93    117.38 o 
   3   1   4       14.43       15.52      0.97 o 
   4   1   4     1425.73     1494.16      9.36 o 
   5   1   4      107.59      116.35      2.38 o 
   6   1   4      166.88      182.63      3.18 o 
   7   1   4      256.89      304.61      4.69 o 
   8   1   4      166.20      211.05      4.28 o 
   9   1   4     1116.12     1167.36     11.71 o 
  10   1   4      673.85      640.31      8.74 o 
  11   1   4     1820.23     1910.08     19.25 o 
  12   1   4      362.44      365.60      7.76 o 
  13   1   4      192.07      179.94      6.45 o 
  14   1   4      124.58      125.20      5.74 o 
  15   1   4       19.43       10.77      3.12 o 
  16   1   4      275.35      286.93      8.58 o 
  17   1   4        6.12        8.45      4.06 o 
  18   1   4       11.17       12.50      3.82 o 
  19   1   4       23.04       15.31      3.87 o 
  20   1   4      149.41      143.90      7.23 o 
   0   2   4     6449.46     6279.64     52.04 o 
   1   2   4     3616.45     3474.94     22.59 o 
   2   2   4    16173.73    16294.52     89.69 o 
   3   2   4      311.61      354.17      3.43 o 
   4   2   4      491.42      479.12      5.50 o 
   5   2   4     4113.42     4290.10     24.16 o 
   6   2   4     2365.60     2385.50     12.64 o 
   7   2   4     1345.17     1347.04      9.57 o 
   8   2   4      126.28      123.10      2.96 o 
   9   2   4      408.29      415.39      5.98 o 
  10   2   4        0.26        3.07      2.12 o 
  11   2   4      222.59      249.44      5.54 o 
  12   2   4        9.55        9.30      2.71 o 
  13   2   4        3.06        2.60      2.66 o 
  14   2   4        0.22       -0.63      2.70 o 
  15   2   4       59.77       47.04      4.10 o 
  16   2   4      187.55      176.93      6.53 o 
  17   2   4        0.23       -2.29      3.24 o 
  18   2   4       11.73       14.60      4.22 o 
  19   2   4      237.35      285.01     17.56 o 
  20   2   4      213.10      211.58     11.37 o 
   1   3   4      203.35      206.52      3.41 o 
   2   3   4       23.78       28.37      1.69 o 
   3   3   4      102.20      112.06      3.43 o 
   4   3   4      170.71      189.68      3.26 o 
   5   3   4       11.90        7.56      1.45 o 
   6   3   4       47.41       70.88      3.04 o 
   7   3   4       24.79       33.50      2.33 o 
   8   3   4      365.15      425.26      7.19 o 
   9   3   4      524.69      525.69      6.12 o 
  10   3   4       38.71       45.73      3.19 o 
  11   3   4        8.30        3.40      2.72 o 
  12   3   4      210.78      183.12      6.24 o 
  13   3   4      324.39      310.17      7.87 o 
  14   3   4       79.34       65.35      4.77 o 
  15   3   4       76.40       59.25      4.74 o 
  16   3   4      260.94      276.60     10.44 o 
  17   3   4        2.03        5.86      5.89 o 
  18   3   4      177.56      205.66     13.49 o 
  19   3   4       21.39       14.01      7.51 o 
  20   3   4      139.99      140.71     12.21 o 
   0   4   4    17806.59    18761.19    147.89 o 
   1   4   4     3789.63     4093.96     29.46 o 
   2   4   4      569.75      550.62      7.95 o 
   3   4   4       10.32       14.57      2.23 o 
   4   4   4      361.96      397.51      6.86 o 
   5   4   4       51.30       46.51      2.69 o 
   6   4   4      545.73      480.25      7.02 o 
   7   4   4      159.65      222.77      6.08 o 
   8   4   4        2.60        1.75      2.98 o 
   9   4   4      199.31      211.70      8.40 o 
  10   4   4      126.61      120.15      7.20 o 
  11   4   4        0.00       -4.02      4.02 o 
  12   4   4      348.17      354.82     13.22 o 
  13   4   4        8.72        3.32      4.58 o 
  14   4   4      111.25      115.48      8.48 o 
  15   4   4      390.15      364.66     13.37 o 
  16   4   4        3.48       11.25      5.44 o 
  17   4   4       31.84       39.14      7.64 o 
  18   4   4     1043.92     1082.73     24.07 o 
  19   4   4      124.03      135.93     12.24 o 
   1   5   4      100.10      100.41      3.68 o 
   2   5   4      962.84     1039.62     11.25 o 
   3   5   4      139.65      156.10      4.15 o 
   4   5   4     2149.32     2192.53     23.13 o 
   5   5   4        3.16       11.85      1.90 o 
   6   5   4        9.01        9.28      1.95 o 
   7   5   4        6.82        2.14      2.15 o 
   8   5   4        5.94       18.80      6.37 o 
   9   5   4       22.75       20.06      7.27 o 
  10   5   4      120.45       99.12     11.51 o 
  11   5   4        0.14       -1.68      4.82 o 
  12   5   4       28.79       11.46      7.38 o 
  13   5   4      690.35      694.31     26.22 o 
  14   5   4      793.92      787.68     42.15 o 
  15   5   4        2.06       19.36     11.76 o 
  16   5   4      323.13      332.09     25.10 o 
  17   5   4       90.67      102.30     17.62 o 
  18   5   4       20.39       22.56      8.28 o 
  19   5   4       55.64       53.63     10.11 o 
   0   6   4       55.84       46.56      5.42 o 
   1   6   4      226.55      242.78      5.39 o 
   2   6   4      671.73      612.39      8.44 o 
   3   6   4      214.01      219.40      5.54 o 
   4   6   4       41.45       45.65      4.54 o 
   5   6   4        0.02        2.96      2.56 o 
   6   6   4      245.17      256.43      7.31 o 
   7   6   4       41.06       56.41      4.60 o 
   8   6   4        1.39       -3.96      7.19 o 
   9   6   4      211.02      211.15     19.57 o 
  10   6   4        8.36        8.88      6.91 o 
  11   6   4        0.48       -0.08      6.49 o 
  12   6   4      104.23      109.75     17.87 o 
  13   6   4        0.01        0.12      7.69 o 
  14   6   4      108.95      101.80     18.35 o 
  15   6   4       17.38       50.33     18.94 o 
  16   6   4       37.01       29.21     13.55 o 
  17   6   4       37.13       45.03     16.26 o 
  18   6   4       43.88       33.07     15.53 o 
   1   7   4     1724.36     1737.69     15.99 o 
   2   7   4       86.48      102.90     13.93 o 
   3   7   4      682.46      668.19     10.97 o 
   4   7   4        0.38        0.80      2.14 o 
   5   7   4        4.91        6.38      2.89 o 
   6   7   4        2.30        2.97      2.59 o 
   7   7   4       75.33       81.19      9.11 o 
   8   7   4       43.22       44.19      9.37 o 
   9   7   4       72.31       73.90     11.43 o 
  10   7   4      316.12      325.50     22.86 o 
  11   7   4       34.96        6.45     22.88 o 
  12   7   4      205.04      194.24     26.22 o 
  13   7   4      321.80      356.41     31.88 o 
  14   7   4       13.27       58.86     14.89 o 
  15   7   4       65.99       81.30     18.10 o 
  16   7   4       69.91       49.22     31.73 o 
  17   7   4       20.30        9.44     25.94 o 
   0   8   4      976.74      923.31     20.64 o 
   1   8   4      124.78      136.42      6.72 o 
   2   8   4      271.50      256.67      8.92 o 
   3   8   4        1.20        2.71      2.35 o 
   4   8   4      199.40      205.45      8.26 o 
   5   8   4      823.93      768.11     18.10 o 
   6   8   4        1.86       -1.52      2.94 o 
   7   8   4        1.58        5.44      4.61 o 
   8   8   4      401.63      397.66     20.39 o 
   9   8   4      462.01      463.95     22.17 o 
  10   8   4       84.03       42.06     12.00 o 
  11   8   4       90.30       60.94     18.68 o 
  12   8   4        4.35       30.29     19.99 o 
  13   8   4      219.18      231.20     30.52 o 
  14   8   4       23.11       15.09      9.77 o 
  15   8   4      234.40      216.13     33.32 o 
  16   8   4      127.14      123.53     37.85 o 
   1   9   4      203.44      212.40      8.81 o 
   2   9   4        7.09        4.74      3.24 o 
   3   9   4      360.63      346.47     11.98 o 
   4   9   4        1.95        0.35      3.48 o 
   5   9   4      387.13      382.25     14.54 o 
   6   9   4      416.29      376.02     13.38 o 
   7   9   4       29.38       29.91      6.25 o 
   8   9   4      290.10      258.81     20.35 o 
   9   9   4       15.17       22.48      8.55 o 
  10   9   4        9.74       28.44     11.53 o 
  11   9   4        7.77       28.93     16.43 o 
  12   9   4      177.07      147.32     20.91 o 
  13   9   4       41.74       32.63     12.82 o 
  14   9   4        3.60        4.67      9.84 o 
   0  10   4       56.17       50.14      7.42 o 
   1  10   4      441.50      435.77     12.02 o 
   2  10   4       27.31       20.21      4.84 o 
   3  10   4      192.48      203.02     11.16 o 
   4  10   4      117.38      120.74      9.66 o 
   5  10   4      564.24      558.79     26.59 o 
   6  10   4       20.54       32.71      6.15 o 
   7  10   4      306.40      333.36     20.58 o 
   8  10   4       56.97       45.37      8.94 o 
   9  10   4       11.87        6.08      6.60 o 
  10  10   4      101.44      103.96     12.91 o 
  11  10   4       84.18      102.95     12.50 o 
  12  10   4        8.21        9.38      6.64 o 
  13  10   4       46.36       25.87     17.12 o 
   1  11   4      125.81      129.73     13.37 o 
   2  11   4      162.03      197.63     16.88 o 
   3  11   4       24.04       18.01      6.57 o 
   4  11   4      413.04      504.52     19.04 o 
   5  11   4       54.48       46.85      8.33 o 
   6  11   4      154.61      162.46     17.31 o 
   7  11   4      420.91      461.99     22.51 o 
   8  11   4       13.95       10.15      7.14 o 
   9  11   4       11.68       18.19      8.13 o 
  10  11   4      115.42      118.34     15.76 o 
   0  12   4       79.83       87.93     24.22 o 
   1  12   4       19.66       22.94      9.08 o 
   2  12   4       18.03        8.53      9.77 o 
   3  12   4       49.16       24.73      8.63 o 
   4  12   4       17.55       10.91      7.52 o 
   5  12   4       15.14       16.37      7.80 o 
   6  12   4        0.01       -2.42      6.81 o 
   7  12   4      363.15      358.98     40.01 o 
   1   1   5     5559.72     5546.68     22.55 o 
   2   1   5      431.81      421.30      3.10 o 
   3   1   5     1159.08     1154.17      6.82 o 
   4   1   5     4999.14     5186.60     25.32 o 
   5   1   5      101.45       85.49      2.17 o 
   6   1   5      941.11      995.96      7.74 o 
   7   1   5     6856.20     7299.25     37.14 o 
   8   1   5      265.81      234.47      4.46 o 
   9   1   5     5443.36     5575.81     34.97 o 
  10   1   5        0.08        1.15      1.94 o 
  11   1   5        4.50        8.91      2.64 o 
  12   1   5      752.43      785.68     10.53 o 
  13   1   5     1873.68     1820.64     18.49 o 
  14   1   5      178.56      163.51      6.47 o 
  15   1   5      569.17      547.19     11.22 o 
  16   1   5      383.07      369.89      9.59 o 
  17   1   5      191.06      209.28      7.82 o 
  18   1   5      201.90      197.55      7.93 o 
  19   1   5       16.34       20.84      4.39 o 
  20   1   5       17.28       23.94      4.36 o 
   0   2   5       15.62       41.90      2.58 o 
   1   2   5     2927.12     2932.82     15.78 o 
   2   2   5      208.60      200.00      2.64 o 
   3   2   5     2152.49     2154.51     15.22 o 
   4   2   5      308.39      328.76      4.21 o 
   5   2   5     1407.34     1454.86     10.63 o 
   6   2   5      499.71      512.52      4.19 o 
   7   2   5      463.03      405.94      4.59 o 
   8   2   5      555.42      525.91      5.87 o 
   9   2   5       26.02       17.82      2.07 o 
  10   2   5        0.30       -1.80      1.80 o 
  11   2   5       78.55       81.38      3.97 o 
  12   2   5     1897.14     1788.13     17.30 o 
  13   2   5       19.36       26.35      3.36 o 
  14   2   5        0.81        2.56      2.81 o 
  15   2   5       96.70       83.37      5.32 o 
  16   2   5       16.94        7.88      3.19 o 
  17   2   5      116.52      122.57      6.04 o 
  18   2   5        8.22       -0.31      4.33 o 
  19   2   5      186.36      195.88     10.05 o 
  20   2   5      221.28      231.91     11.81 o 
   1   3   5      703.28      675.54      7.15 o 
   2   3   5      349.13      338.99      4.77 o 
   3   3   5     2363.42     2463.16     17.03 o 
   4   3   5      309.58      328.89      4.33 o 
   5   3   5      104.52       85.59      2.77 o 
   6   3   5      191.01      212.20      8.84 o 
   7   3   5      245.55      253.28      4.22 o 
   8   3   5      614.67      645.91      7.71 o 
   9   3   5       27.88       30.26      2.03 o 
  10   3   5      193.05      169.88      5.33 o 
  11   3   5      239.79      244.43      6.67 o 
  12   3   5       19.07       15.43      3.21 o 
  13   3   5       29.52       31.06      3.81 o 
  14   3   5       49.18       33.36      4.08 o 
  15   3   5       66.70       72.86      5.13 o 
  16   3   5      217.87      203.37      9.70 o 
  17   3   5        9.99       11.12      5.88 o 
  18   3   5        1.44        0.10      6.56 o 
  19   3   5       48.34       38.34      8.41 o 
  20   3   5       41.72       30.15      8.56 o 
   0   4   5    19857.09    21414.37    167.90 o 
   1   4   5     2538.53     2807.05     20.59 o 
   2   4   5      166.09      179.40      3.48 o 
   3   4   5       66.73       66.52      2.73 o 
   4   4   5     3099.80     3560.12     26.12 o 
   5   4   5        1.71        2.17      1.10 o 
   6   4   5      244.17      267.16      5.36 o 
   7   4   5      408.27      395.82      9.20 o 
   8   4   5      380.51      349.98     10.14 o 
   9   4   5       21.49       16.86      3.58 o 
  10   4   5        6.91        7.72      3.25 o 
  11   4   5      155.53      161.86      9.89 o 
  12   4   5        4.59       -2.18      4.47 o 
  13   4   5      562.64      573.04     16.80 o 
  14   4   5        1.90        4.18      4.40 o 
  15   4   5      120.33      113.59      8.22 o 
  16   4   5       88.34       81.65      8.37 o 
  17   4   5      373.56      382.51     14.59 o 
  18   4   5      167.10      160.76     14.16 o 
  19   4   5       26.68       39.90      8.63 o 
   1   5   5       45.34       56.10      2.86 o 
   2   5   5      299.51      316.44      4.74 o 
   3   5   5      406.66      396.02      5.99 o 
   4   5   5     1280.71     1342.39     16.66 o 
   5   5   5      530.79      574.36     11.57 o 
   6   5   5     1681.42     1693.89     16.55 o 
   7   5   5      281.48      274.60      8.49 o 
   8   5   5        1.50        5.53      3.81 o 
   9   5   5      493.10      421.62     44.63 o 
  10   5   5        0.23        2.16      6.31 o 
  11   5   5       10.89        0.99      8.20 o 
  12   5   5      204.59      224.74     17.38 o 
  13   5   5        0.03        3.41      6.71 o 
  14   5   5      485.31      454.81     29.74 o 
  15   5   5      244.53      216.73     25.25 o 
  16   5   5        9.61       19.00      8.14 o 
  17   5   5      102.39      104.42     12.44 o 
  18   5   5       40.36       50.84      9.80 o 
  19   5   5      137.97      145.70     18.31 o 
   0   6   5       20.26       12.37      3.12 o 
   1   6   5       85.84       70.71      3.51 o 
   2   6   5      356.10      355.23      6.61 o 
   3   6   5      874.03      943.93     11.11 o 
   4   6   5      203.59      219.13      7.02 o 
   5   6   5     1759.68     1721.22     24.29 o 
   6   6   5     1297.15     1275.29     17.75 o 
   7   6   5      650.30      650.55     15.61 o 
   8   6   5     1054.17     1026.48     35.22 o 
   9   6   5      214.20      207.54     16.64 o 
  10   6   5       29.65       18.18      8.70 o 
  11   6   5       74.88       70.33     11.28 o 
  12   6   5      331.68      331.15     20.71 o 
  13   6   5      509.39      503.62     36.96 o 
  14   6   5        0.01        5.18     26.32 o 
  15   6   5      140.18      130.72     21.16 o 
  16   6   5        3.17        3.33     32.03 o 
  17   6   5       25.79       32.05     26.37 o 
  18   6   5        0.76        6.29     11.94 o 
   1   7   5     1365.96     1292.52     16.59 o 
   2   7   5      404.36      473.51     21.08 o 
   3   7   5       75.65       75.59      3.85 o 
   4   7   5      202.12      219.36      6.67 o 
   5   7   5     1537.62     1466.84     22.85 o 
   6   7   5     1751.63     1743.01     23.42 o 
   7   7   5       68.77       57.50      8.31 o 
   8   7   5     1447.84     1402.28     37.50 o 
   9   7   5      215.44      221.78     22.59 o 
  10   7   5      286.00      281.86     18.86 o 
  11   7   5     1184.13     1314.48     58.02 o 
  12   7   5      450.65      437.97     30.04 o 
  13   7   5       38.23       25.74     12.70 o 
  14   7   5      121.86      124.69     33.50 o 
  15   7   5      194.31      216.80     25.36 o 
  16   7   5        1.81       25.59     20.70 o 
  17   7   5       41.81       29.56     40.53 o 
   0   8   5      146.49      124.28      9.22 o 
   1   8   5      674.75      645.96     12.12 o 
   2   8   5       90.28      102.04      6.87 o 
   3   8   5      132.60      110.30      5.18 o 
   4   8   5      121.60      147.14      9.65 o 
   5   8   5      345.21      283.19     13.38 o 
   6   8   5      122.66      135.59      8.82 o 
   7   8   5      107.92       82.44      8.95 o 
   8   8   5      218.54      234.94     22.30 o 
   9   8   5      121.80       99.67     13.05 o 
  10   8   5        2.76       14.51      8.93 o 
  11   8   5       25.75       14.49     11.56 o 
  12   8   5        6.69       10.28     18.65 o 
  13   8   5        1.96       15.69     11.31 o 
  14   8   5      487.73      496.57     36.84 o 
  15   8   5      535.12      594.76     48.60 o 
  16   8   5      192.91      196.98     25.93 o 
   1   9   5        5.09        2.83      3.41 o 
   2   9   5       16.06       29.30      4.74 o 
   3   9   5       73.33       86.00      9.35 o 
   4   9   5      144.11      157.08      9.35 o 
   5   9   5       17.54        7.76      4.65 o 
   6   9   5       67.53       68.24      7.04 o 
   7   9   5      159.34      164.78     11.57 o 
   8   9   5       26.13       26.27      6.20 o 
   9   9   5      104.09       85.02     12.93 o 
  10   9   5       22.20       19.62      7.94 o 
  11   9   5        3.67       -0.21     10.44 o 
  12   9   5       44.38       29.02     13.45 o 
  13   9   5       75.70       30.90     44.30 o 
  14   9   5      240.98      244.01     28.85 o 
   0  10   5        0.40       -1.87      6.72 o 
   1  10   5       18.63       23.84      5.05 o 
   2  10   5      707.40      763.15     19.45 o 
   3  10   5       28.88       36.85      5.79 o 
   4  10   5      300.90      290.19     12.91 o 
   5  10   5       43.33       38.38      7.44 o 
   6  10   5       10.56        8.88      4.77 o 
   7  10   5      218.33      215.22     16.80 o 
   8  10   5      119.09      106.07     12.53 o 
   9  10   5        0.82       -1.48      5.63 o 
  10  10   5       31.30       33.85     11.47 o 
  11  10   5        0.22       -3.32      5.54 o 
  12  10   5       63.95       60.91     15.39 o 
   1  11   5      470.68      455.77     20.78 o 
   2  11   5       55.41       44.12      8.74 o 
   3  11   5      117.13      145.80     12.37 o 
   4  11   5      103.82       91.45     10.48 o 
   5  11   5      229.12      226.24     14.12 o 
   6  11   5        7.05       20.83      8.16 o 
   7  11   5       62.80       83.72     16.64 o 
   8  11   5       96.18       78.91     26.93 o 
   9  11   5      226.49      185.64     57.03 o 
  10  11   5       15.93       37.33     10.32 o 
   0  12   5        3.41        6.51     13.50 o 
   1  12   5        0.76        2.25      7.36 o 
   2  12   5       11.88        9.61      8.61 o 
   3  12   5      468.91      533.84     26.90 o 
   4  12   5      235.91      254.31     19.22 o 
   5  12   5       88.48       77.24     11.91 o 
   6  12   5       27.31       22.65      9.76 o 
   0   0   6    10864.53    10654.99     72.61 o 
   1   0   6      390.68      397.38      4.08 o 
   2   0   6     2911.99     2960.20     18.14 o 
   3   0   6     3071.60     2857.42     19.50 o 
   4   0   6     5351.19     5701.88     37.44 o 
   5   0   6     1676.08     1696.05     14.37 o 
   6   0   6     1030.52     1185.83     12.36 o 
   7   0   6     1734.93     1851.69     18.45 o 
   8   0   6     9384.78     9729.51     71.37 o 
   9   0   6      471.38      553.64     10.26 o 
  10   0   6       81.13       74.29      5.51 o 
  11   0   6      363.53      329.31      9.78 o 
  12   0   6      241.61      297.95      9.66 o 
  13   0   6       99.51       80.46      6.97 o 
  14   0   6      146.48      141.51      8.93 o 
  15   0   6      160.10      162.51      9.76 o 
  16   0   6      331.12      268.86     22.26 o 
  17   0   6      563.60      466.94     55.71 o 
  18   0   6       73.01       79.61      8.09 o 
  19   0   6        7.57        3.92      5.53 o 
  20   0   6       51.60       47.23      6.92 o 
   1   1   6     1310.60     1290.74      6.09 o 
   2   1   6      807.29      680.36      4.33 o 
   3   1   6     6082.99     6235.15     25.85 o 
   4   1   6       33.87       50.42      1.73 o 
   5   1   6      532.24      531.31      5.06 o 
   6   1   6     2918.63     3004.22     16.94 o 
   7   1   6     1870.04     1951.28     12.64 o 
   8   1   6     1735.94     1841.48     13.26 o 
   9   1   6     2553.26     2557.50     18.39 o 
  10   1   6     1330.44     1317.31     12.19 o 
  11   1   6      179.74      187.45      5.65 o 
  12   1   6      624.81      616.36      9.80 o 
  13   1   6      268.25      295.29      7.36 o 
  14   1   6        1.72       -2.90      2.90 o 
  15   1   6        3.60        0.72      2.78 o 
  16   1   6       27.65       17.93      3.75 o 
  17   1   6        3.84        5.25      3.47 o 
  18   1   6      211.13      227.92      8.27 o 
  19   1   6        2.97        4.27      3.59 o 
  20   1   6        6.72        7.23      3.55 o 
   0   2   6     9152.89     9533.43     65.49 o 
   1   2   6       28.66       35.61      1.40 o 
   2   2   6     1200.00     1198.11      7.95 o 
   3   2   6       50.54       55.94      1.98 o 
   4   2   6     5028.47     5528.76     26.38 o 
   5   2   6      688.39      760.82      6.04 o 
   6   2   6     4142.83     4477.48     21.91 o 
   7   2   6     2687.75     2729.82     15.39 o 
   8   2   6      473.58      441.51      5.47 o 
   9   2   6        2.73        3.25      1.50 o 
  10   2   6      346.75      342.25      6.29 o 
  11   2   6       11.30        2.58      2.34 o 
  12   2   6     1396.19     1348.82     14.58 o 
  13   2   6      286.06      283.54      6.92 o 
  14   2   6       60.77       84.29      4.73 o 
  15   2   6        1.03        0.44      2.87 o 
  16   2   6        9.62        2.64      3.26 o 
  17   2   6       32.66       41.04      4.46 o 
  18   2   6       30.11       34.34      4.97 o 
  19   2   6       88.24       80.89      7.06 o 
  20   2   6       34.57       40.15      6.55 o 
   1   3   6     2821.07     3014.07     20.34 o 
   2   3   6      493.76      560.69      6.10 o 
   3   3   6     6094.19     6211.54     36.22 o 
   4   3   6     2093.32     2193.96     14.89 o 
   5   3   6      304.21      351.24      5.31 o 
   6   3   6        8.16       12.00      1.46 o 
   7   3   6       61.96       82.50      3.23 o 
   8   3   6     1385.30     1360.66     13.57 o 
   9   3   6        4.20        1.13      1.21 o 
  10   3   6       38.82       41.29      3.41 o 
  11   3   6      320.48      307.97      7.01 o 
  12   3   6      327.42      328.43      7.86 o 
  13   3   6       94.29       99.03      5.49 o 
  14   3   6       14.38       19.65      4.19 o 
  15   3   6      112.80       97.85      5.76 o 
  16   3   6      132.70      132.03      7.88 o 
  17   3   6      302.33      341.13     15.25 o 
  18   3   6      169.46      174.75     12.77 o 
  19   3   6       87.18       92.02     10.64 o 
  20   3   6       22.44        2.73      7.21 o 
   0   4   6     3958.51     4265.61     43.42 o 
   1   4   6     1090.94     1203.70     10.47 o 
   2   4   6       49.22       44.70      2.23 o 
   3   4   6     6621.67     7088.84     50.24 o 
   4   4   6        0.49        0.75      1.04 o 
   5   4   6       11.24       18.39      2.00 o 
   6   4   6      150.78      144.88      4.82 o 
   7   4   6      350.87      329.56      9.10 o 
   8   4   6     1141.94     1141.30     19.39 o 
   9   4   6      635.60      576.37     13.54 o 
  10   4   6      240.86      231.91     11.00 o 
  11   4   6        1.66        6.94      4.48 o 
  12   4   6      579.30      577.45     16.30 o 
  13   4   6        2.02        5.73      4.92 o 
  14   4   6      621.05      639.57     16.39 o 
  15   4   6      199.50      190.93     11.15 o 
  16   4   6       63.43       69.48     10.15 o 
  17   4   6      227.27      249.28     13.56 o 
  18   4   6       57.81       42.05      8.38 o 
  19   4   6       14.63       14.74      7.52 o 
   1   5   6      158.77      133.61      3.96 o 
   2   5   6       75.17       70.16      2.62 o 
   3   5   6     1441.53     1494.01     14.83 o 
   4   5   6      242.53      255.81      6.09 o 
   5   5   6      403.83      403.27      8.35 o 
   6   5   6     1407.37     1355.41     18.20 o 
   7   5   6       26.57       31.97      4.65 o 
   8   5   6      289.95      263.09     13.80 o 
   9   5   6      137.28      114.04     33.65 o 
  10   5   6      209.95      235.17     16.59 o 
  11   5   6       21.23       17.05      7.92 o 
  12   5   6       45.39       45.39      9.83 o 
  13   5   6      188.35      188.04     16.71 o 
  14   5   6       22.57       25.63     13.67 o 
  15   5   6       53.35       52.32     10.90 o 
  16   5   6       11.93        7.16     12.83 o 
  17   5   6       27.46       31.69      9.84 o 
  18   5   6        2.44        8.03      7.41 o 
  19   5   6        8.90        5.78      9.27 o 
   0   6   6      179.26      188.06      7.59 o 
   1   6   6       54.53       59.32      3.71 o 
   2   6   6      675.16      664.87      8.53 o 
   3   6   6      144.65      126.29      4.39 o 
   4   6   6       57.69       72.69      4.50 o 
   5   6   6      367.30      410.17     10.33 o 
   6   6   6     1642.74     1572.45     20.68 o 
   7   6   6       34.26       32.32      6.97 o 
   8   6   6       27.25        4.09      6.49 o 
   9   6   6       41.68       44.10      9.67 o 
  10   6   6       15.97       22.45      8.53 o 
  11   6   6       68.57       57.71     10.84 o 
  12   6   6      486.67      480.57     26.71 o 
  13   6   6       77.19       82.37     12.48 o 
  14   6   6      178.65      224.00     26.68 o 
  15   6   6      100.15       89.73     18.29 o 
  16   6   6      230.85      233.98     37.23 o 
  17   6   6       66.62       72.86     17.41 o 
  18   6   6       33.96       59.89     22.04 o 
   1   7   6      740.14      826.72     12.90 o 
   2   7   6      583.11      562.20     12.45 o 
   3   7   6       10.61       11.92      2.31 o 
   4   7   6      416.48      393.78      8.49 o 
   5   7   6      595.48      604.16     15.64 o 
   6   7   6     1040.75     1003.41     16.90 o 
   7   7   6     1108.66     1122.00     27.53 o 
   8   7   6      491.73      501.88     33.94 o 
   9   7   6      120.82      121.95     21.08 o 
  10   7   6      157.77      157.55     16.19 o 
  11   7   6      231.44      265.84     21.85 o 
  12   7   6       40.81       27.49     12.46 o 
  13   7   6      462.03      483.87     34.34 o 
  14   7   6       15.87        4.96      9.88 o 
  15   7   6       32.87        2.79     18.05 o 
  16   7   6      559.61      478.26     36.75 o 
  17   7   6       81.05       51.50     17.92 o 
   0   8   6      344.53      308.99     15.51 o 
   1   8   6        1.28        0.27      2.78 o 
   2   8   6      246.62      223.66      8.56 o 
   3   8   6        8.91        1.20      2.57 o 
   4   8   6       57.80       41.89      5.19 o 
   5   8   6      574.27      584.58     20.76 o 
   6   8   6      361.61      347.72     12.05 o 
   7   8   6        1.94       10.47      5.33 o 
   8   8   6      301.42      295.54     18.24 o 
   9   8   6      114.68      108.95     13.58 o 
  10   8   6       96.59      125.89     14.71 o 
  11   8   6       40.41       33.82     13.10 o 
  12   8   6        0.05        5.32     16.64 o 
  13   8   6        0.42       -6.42     10.00 o 
  14   8   6      666.92      758.62     42.46 o 
  15   8   6       29.14       40.12     12.56 o 
  16   8   6       20.71       49.13     22.97 o 
   1   9   6       41.68       26.32      4.30 o 
   2   9   6      402.01      391.67     12.57 o 
   3   9   6      146.24      135.33      8.99 o 
   4   9   6      624.57      598.67     16.85 o 
   5   9   6      245.84      288.74     12.63 o 
   6   9   6      416.54      422.76     14.55 o 
   7   9   6       97.46       99.10      9.05 o 
   8   9   6       19.62       23.95      6.79 o 
   9   9   6        0.50        0.54      6.15 o 
  10   9   6       23.52       23.30      8.47 o 
  11   9   6      427.66      459.04     71.04 o 
  12   9   6      160.91      179.14     24.71 o 
  13   9   6       23.42       10.03     18.50 o 
  14   9   6       55.58       58.28     61.88 o 
   0  10   6      326.36      342.97     22.61 o 
   1  10   6       10.02       -3.77      4.36 o 
   2  10   6      156.79      174.55     11.69 o 
   3  10   6       80.25       73.01      8.14 o 
   4  10   6       46.32       39.44      6.68 o 
   5  10   6       88.25       88.73      9.20 o 
   6  10   6       18.04       18.85      6.04 o 
   7  10   6       41.58       43.97     14.95 o 
   8  10   6        0.03       -0.57      6.83 o 
   9  10   6       80.52       53.70     11.75 o 
  10  10   6        3.01        5.32      6.67 o 
  11  10   6       33.03       38.55      9.78 o 
  12  10   6        6.49       14.02     12.81 o 
   1  11   6      287.81      289.72     18.89 o 
   2  11   6        0.01       -2.55      5.91 o 
   3  11   6        4.09        9.47      6.23 o 
   4  11   6       98.62      113.35     11.33 o 
   5  11   6       75.14       76.32      8.94 o 
   6  11   6      105.18       94.42     12.30 o 
   7  11   6       12.53       13.08      8.29 o 
   8  11   6      206.69       96.57     71.30 o 
   9  11   6       16.40       14.06      9.23 o 
  10  11   6      212.52      217.28     27.00 o 
   0  12   6       17.51       32.64     17.30 o 
   1  12   6        6.27       -0.97      6.91 o 
   2  12   6        5.63       -6.80      6.80 o 
   3  12   6       34.04       36.98     11.25 o 
   4  12   6       78.79       50.74     11.48 o 
   5  12   6      177.15      170.72     16.67 o 
   6  12   6       26.04       21.03      7.33 o 
   1   1   7     3652.21     3665.96     14.58 o 
   2   1   7      108.99      101.55      1.74 o 
   3   1   7       60.29       58.93      1.56 o 
   4   1   7     4174.02     4213.11     20.22 o 
   5   1   7     1942.94     2076.39     12.19 o 
   6   1   7       71.64       70.33      2.34 o 
   7   1   7      187.39      188.33      3.52 o 
   8   1   7        5.05        7.51      1.52 o 
   9   1   7      277.65      293.71      5.24 o 
  10   1   7     2443.82     2469.58     18.56 o 
  11   1   7     3387.66     3303.23     26.55 o 
  12   1   7      612.33      627.69      9.98 o 
  13   1   7       63.55       62.50      4.35 o 
  14   1   7       51.34       59.87      4.70 o 
  15   1   7        0.48        2.55      3.09 o 
  16   1   7      160.43      152.70      7.26 o 
  17   1   7       33.80       26.96      4.17 o 
  18   1   7      150.31      152.57      7.12 o 
  19   1   7       35.01       46.79      5.38 o 
  20   1   7      232.54      228.45     11.09 o 
   0   2   7       86.08       81.39      2.85 o 
   1   2   7      196.69      237.36      2.91 o 
   2   2   7     1470.97     1481.74      9.40 o 
   3   2   7       90.45       82.80      2.15 o 
   4   2   7      486.12      501.43      4.45 o 
   5   2   7      131.27      112.20      2.42 o 
   6   2   7      426.57      413.92      4.18 o 
   7   2   7     1831.35     1829.49     11.63 o 
   8   2   7        6.16        6.96      1.45 o 
   9   2   7        6.62        0.75      1.63 o 
  10   2   7      149.65      149.32      4.50 o 
  11   2   7      903.26      848.29     11.42 o 
  12   2   7      314.28      287.13      6.73 o 
  13   2   7      296.31      262.05      6.76 o 
  14   2   7       46.98       39.48      3.81 o 
  15   2   7      383.89      373.50      8.40 o 
  16   2   7      248.82      218.08      7.43 o 
  17   2   7      174.72      182.63      7.94 o 
  18   2   7        0.41       -2.17      4.97 o 
  19   2   7        0.72       -5.68      5.68 o 
  20   2   7       61.39       66.91      7.29 o 
   1   3   7       94.62      135.61      3.02 o 
   2   3   7     1752.09     1970.46     13.69 o 
   3   3   7     2138.07     2264.92     16.04 o 
   4   3   7        1.75        2.55      0.99 o 
   5   3   7     3364.91     3395.41     19.48 o 
   6   3   7      509.89      466.53      4.60 o 
   7   3   7      784.51      795.18      9.14 o 
   8   3   7      871.07      937.38     10.92 o 
   9   3   7      184.93      186.01      5.14 o 
  10   3   7       20.36       20.96      2.92 o 
  11   3   7       35.08       23.12      3.17 o 
  12   3   7        7.15       -0.10      2.99 o 
  13   3   7       79.16       73.02      5.10 o 
  14   3   7      321.23      334.49      8.80 o 
  15   3   7       25.43       29.27      4.19 o 
  16   3   7      965.28      999.26     17.87 o 
  17   3   7       45.05       48.64      6.38 o 
  18   3   7       34.71       43.29      8.64 o 
  19   3   7      147.27      155.53     13.58 o 
  20   3   7      291.20      355.46     30.18 o 
   0   4   7      172.73      214.05      5.86 o 
   1   4   7     1332.69     1297.76     10.90 o 
   2   4   7      393.17      403.11      5.75 o 
   3   4   7      868.04      948.40      9.20 o 
   4   4   7      173.52      154.02      4.00 o 
   5   4   7       37.27       32.06      2.44 o 
   6   4   7      348.27      345.31      6.95 o 
   7   4   7      495.46      456.00     10.83 o 
   8   4   7     1726.64     1717.85     23.74 o 
   9   4   7       62.18       49.40      8.77 o 
  10   4   7      242.12      236.74     12.20 o 
  11   4   7      106.79      110.09      8.61 o 
  12   4   7      523.08      517.46     15.55 o 
  13   4   7      148.47      170.54     11.14 o 
  14   4   7      168.37      165.33     11.56 o 
  15   4   7       98.24      129.20     11.27 o 
  16   4   7       12.04        1.42      4.78 o 
  17   4   7      384.15      391.16     16.36 o 
  18   4   7       13.41        8.08      7.36 o 
  19   4   7      214.41      192.52     16.05 o 
   1   5   7       92.06       80.07      2.97 o 
   2   5   7      365.12      413.45      6.29 o 
   3   5   7      144.10      170.28      5.86 o 
   4   5   7        1.71        3.39      1.36 o 
   5   5   7      106.69      118.97      4.38 o 
   6   5   7        0.85       -2.16      4.17 o 
   7   5   7     2064.02     1955.20     30.19 o 
   8   5   7        0.17        1.27      9.00 o 
   9   5   7       65.83       80.72     13.55 o 
  10   5   7      214.01      230.83     20.94 o 
  11   5   7      238.62      252.96     18.83 o 
  12   5   7      487.52      502.01     34.62 o 
  13   5   7      359.87      325.54     20.79 o 
  14   5   7      263.33      288.69     16.25 o 
  15   5   7        0.28       18.35     10.24 o 
  16   5   7       15.55       32.73      8.50 o 
  17   5   7       63.07       79.29     10.67 o 
  18   5   7       75.35       82.17     12.85 o 
   0   6   7     4658.07     4667.53     47.10 o 
   1   6   7      580.31      649.68      9.79 o 
   2   6   7       30.52       22.75      2.65 o 
   3   6   7       92.43      114.58      4.64 o 
   4   6   7     2634.59     2528.21     28.36 o 
   5   6   7       54.71       41.69      3.30 o 
   6   6   7      133.92      117.18      9.19 o 
   7   6   7        4.32        2.52      5.13 o 
   8   6   7      345.95      341.01     18.78 o 
   9   6   7      306.11      326.32     20.08 o 
  10   6   7      283.02      265.62     19.81 o 
  11   6   7      182.47      214.15     21.81 o 
  12   6   7      120.83      107.99     13.78 o 
  13   6   7       60.19       77.37     12.38 o 
  14   6   7        0.36        6.11     30.11 o 
  15   6   7       30.15       18.07     10.84 o 
  16   6   7        8.93       11.43     35.11 o 
  17   6   7       30.50       13.87     13.27 o 
  18   6   7        7.87       -7.89     19.35 o 
   1   7   7      543.67      514.72      9.09 o 
   2   7   7       14.75       28.46      3.16 o 
   3   7   7       90.11       96.15      5.03 o 
   4   7   7        0.25        2.03      2.98 o 
   5   7   7      171.05      154.85      5.45 o 
   6   7   7       30.01       31.28      5.48 o 
   7   7   7       10.65       19.52      6.43 o 
   8   7   7      603.68      522.49     19.48 o 
   9   7   7     1934.90     1852.79     54.83 o 
  10   7   7     1471.78     1454.72     40.57 o 
  11   7   7      139.87      140.58     16.07 o 
  12   7   7       58.25       33.29     28.53 o 
  13   7   7       55.78       79.37     18.50 o 
  14   7   7       92.49       58.68     19.44 o 
  15   7   7      201.09      223.20     26.84 o 
  16   7   7      264.70      254.34     33.41 o 
  17   7   7       81.73       72.09     26.91 o 
   0   8   7       15.65       11.46      4.60 o 
   1   8   7       17.20        6.03      3.01 o 
   2   8   7      419.29      383.03      8.89 o 
   3   8   7      464.07      452.24     13.83 o 
   4   8   7        0.66       -1.91      3.05 o 
   5   8   7     1709.70     1645.33     25.84 o 
   6   8   7       23.96       24.71      5.06 o 
   7   8   7       11.09        6.85      4.88 o 
   8   8   7       13.33        9.28      5.54 o 
   9   8   7       24.94       22.98     16.46 o 
  10   8   7       83.89       87.59     13.02 o 
  11   8   7      271.67      240.66     26.35 o 
  12   8   7        8.11       10.54     13.67 o 
  13   8   7      290.26      245.09     73.57 o 
  14   8   7        9.37       14.77     12.46 o 
  15   8   7      108.20      111.30     25.96 o 
   1   9   7       55.18       35.58      5.98 o 
   2   9   7      299.36      254.37     13.13 o 
   3   9   7        0.71        5.35      4.36 o 
   4   9   7       48.94       39.39      8.21 o 
   5   9   7       61.38       64.59      8.43 o 
   6   9   7       93.54      101.77     12.31 o 
   7   9   7       11.91       18.16      6.69 o 
   8   9   7      162.61      179.98     13.49 o 
   9   9   7      120.80      128.95     14.08 o 
  10   9   7      101.26       99.90     14.20 o 
  11   9   7       28.66       30.00     10.02 o 
  12   9   7       63.23       64.82     16.30 o 
  13   9   7       17.93       19.43     10.52 o 
  14   9   7        0.85        0.98      8.30 o 
   0  10   7        4.38       -5.88      5.88 o 
   1  10   7      133.28      131.82     11.39 o 
   2  10   7       60.06       65.71      7.97 o 
   3  10   7        1.06        0.86      4.52 o 
   4  10   7      118.23      110.29      9.74 o 
   5  10   7      137.74      140.28     11.13 o 
   6  10   7      199.12      198.85     15.87 o 
   7  10   7       27.25       25.89      7.71 o 
   8  10   7       10.96       26.58      8.01 o 
   9  10   7      178.22      182.52     19.01 o 
  10  10   7      155.05      165.27     18.91 o 
  11  10   7       42.49       30.00      9.67 o 
  12  10   7       55.99       52.28     14.93 o 
   1  11   7        1.05        9.75      6.08 o 
   2  11   7       13.13       15.58      6.58 o 
   3  11   7       26.69       22.56      7.98 o 
   4  11   7      569.64      588.01     21.18 o 
   5  11   7      192.26      215.21     17.06 o 
   6  11   7      408.32      459.43     21.87 o 
   7  11   7        3.52        8.57      7.20 o 
   8  11   7      300.33      328.24     26.27 o 
   9  11   7       18.61       21.86     10.13 o 
   0  12   7       24.96       10.34     14.48 o 
   1  12   7      132.65      141.67     20.17 o 
   2  12   7       38.38       59.02     12.36 o 
   3  12   7       76.66       53.53     12.15 o 
   4  12   7       31.78       34.64      8.18 o 
   5  12   7       13.47        9.10      7.26 o 
   6  12   7       11.66       13.11      7.65 o 
   0   0   8     2563.91     2443.33     20.53 o 
   1   0   8     1440.35     1390.24      9.72 o 
   2   0   8     8498.50     8429.52     43.67 o 
   3   0   8       24.37       20.42      1.75 o 
   4   0   8      523.13      535.17      6.64 o 
   5   0   8     7124.47     7719.64     52.93 o 
   6   0   8       36.25       33.58      2.47 o 
   7   0   8      184.05      163.68      5.00 o 
   8   0   8     5050.55     5195.81     39.77 o 
   9   0   8      533.13      440.74      9.40 o 
  10   0   8      196.44      197.52      8.92 o 
  11   0   8     2062.09     1970.81     25.26 o 
  12   0   8     3883.71     3812.96     44.87 o 
  13   0   8     1953.44     1996.06     29.44 o 
  14   0   8        4.26       -0.67      5.04 o 
  15   0   8      484.93      497.81     24.36 o 
  16   0   8      885.80      826.16     21.64 o 
  17   0   8        0.71       -0.78      4.52 o 
  18   0   8        0.00        2.66      5.02 o 
  19   0   8       98.18      115.83     10.54 o 
  20   0   8      286.18      271.03     25.31 o 
   1   1   8     1424.01     1481.30      6.94 o 
   2   1   8     2065.37     2047.82      9.89 o 
   3   1   8      418.12      359.89      3.39 o 
   4   1   8     1287.22     1437.09      8.52 o 
   5   1   8      611.01      643.78      5.88 o 
   6   1   8       57.11       51.53      2.07 o 
   7   1   8     2360.49     2348.22     14.73 o 
   8   1   8       25.46       17.87      1.94 o 
   9   1   8     1192.72     1196.04     10.94 o 
  10   1   8      493.27      469.39      8.18 o 
  11   1   8       38.72       41.80      3.72 o 
  12   1   8      193.72      205.02      6.32 o 
  13   1   8      126.66      134.90      6.04 o 
  14   1   8       99.17      101.13      5.58 o 
  15   1   8       43.06       43.44      4.39 o 
  16   1   8      324.21      292.88     11.54 o 
  17   1   8       74.12       53.07      4.95 o 
  18   1   8       32.51       34.35      4.61 o 
  19   1   8        4.68        8.09      4.13 o 
  20   1   8      237.90      260.52      8.91 o 
   0   2   8      129.49      157.67      3.46 o 
   1   2   8       41.94       39.30      1.74 o 
   2   2   8     4636.55     4778.30     21.70 o 
   3   2   8       31.97       27.24      1.28 o 
   4   2   8     1404.45     1408.07      9.14 o 
   5   2   8      467.21      470.90      4.78 o 
   6   2   8       11.19       13.91      1.10 o 
   7   2   8       17.93       28.12      1.91 o 
   8   2   8     1006.59     1019.35      9.31 o 
   9   2   8        6.80       16.31      3.17 o 
  10   2   8      343.14      314.97      5.89 o 
  11   2   8       32.77       47.06      3.57 o 
  12   2   8      546.19      548.39      8.92 o 
  13   2   8      304.02      310.17      7.22 o 
  14   2   8       34.81       40.61      3.99 o 
  15   2   8      395.49      391.32      8.59 o 
  16   2   8      274.90      257.48      7.68 o 
  17   2   8      144.20      143.78      7.21 o 
  18   2   8       29.99       19.58      4.99 o 
  19   2   8       16.88        9.39      6.61 o 
  20   2   8       50.90       59.95      7.08 o 
   1   3   8     2404.24     2649.37     15.66 o 
   2   3   8      477.27      413.30      5.07 o 
   3   3   8     2259.14     2438.16     15.49 o 
   4   3   8     2134.30     2201.76     12.94 o 
   5   3   8      122.43      144.46      2.70 o 
   6   3   8      461.87      504.18      5.39 o 
   7   3   8     1642.35     1785.71     15.12 o 
   8   3   8       39.67       36.22      2.64 o 
   9   3   8      489.58      481.63      8.30 o 
  10   3   8      175.75      181.03      6.52 o 
  11   3   8      176.22      165.92      5.97 o 
  12   3   8      297.71      308.19      9.14 o 
  13   3   8       22.16       25.39      3.80 o 
  14   3   8       96.48       93.06      5.73 o 
  15   3   8      103.00      119.87      6.42 o 
  16   3   8      636.77      623.74     12.63 o 
  17   3   8       24.51       21.22      5.62 o 
  18   3   8       55.85       68.48      9.48 o 
  19   3   8       23.30       13.62      7.60 o 
   0   4   8      329.44      373.80      8.30 o 
   1   4   8      612.57      737.55      6.70 o 
   2   4   8      598.22      592.95      6.49 o 
   3   4   8     1771.86     1844.71     13.96 o 
   4   4   8     2490.77     2384.71     18.70 o 
   5   4   8       46.32       44.39      3.13 o 
   6   4   8       20.97       26.30      2.71 o 
   7   4   8      848.31      878.20     14.65 o 
   8   4   8        2.78        9.02      3.33 o 
   9   4   8      320.27      304.79     11.83 o 
  10   4   8        0.16       -4.24      4.24 o 
  11   4   8      721.11      701.60     17.67 o 
  12   4   8       83.87       98.90      8.76 o 
  13   4   8      493.76      483.35     15.82 o 
  14   4   8      430.48      435.03     15.59 o 
  15   4   8        4.48       21.03      5.63 o 
  16   4   8        3.14        0.90      8.16 o 
  17   4   8       65.37       46.51      8.38 o 
  18   4   8       12.84       17.68      7.17 o 
  19   4   8        2.32       -1.36      8.06 o 
   1   5   8      493.17      528.66      7.05 o 
   2   5   8      785.04      854.33     10.16 o 
   3   5   8       90.75       79.88      3.71 o 
   4   5   8       91.30      117.55      4.14 o 
   5   5   8      162.52      155.48      5.93 o 
   6   5   8        7.27       12.50      2.69 o 
   7   5   8      106.53       94.75      7.65 o 
   8   5   8     1601.17     1639.56     39.21 o 
   9   5   8       73.71       86.82     11.77 o 
  10   5   8     1236.04     1143.33     33.09 o 
  11   5   8        0.54        2.99      7.05 o 
  12   5   8      319.90      324.66     20.88 o 
  13   5   8       18.35       -1.27      7.05 o 
  14   5   8      485.73      471.87     31.55 o 
  15   5   8       27.43       21.88      6.24 o 
  16   5   8        0.93       -3.80      8.39 o 
  17   5   8        6.21        7.11      7.94 o 
  18   5   8        0.03        5.79      8.74 o 
   0   6   8      363.22      327.83      9.03 o 
   1   6   8        2.98       15.66      5.36 o 
   2   6   8     1440.03     1538.04     16.06 o 
   3   6   8      175.27      164.50      6.22 o 
   4   6   8       80.58       61.18      3.71 o 
   5   6   8      616.42      638.73     12.18 o 
   6   6   8       42.63       42.41      5.79 o 
   7   6   8      113.27       94.88     10.32 o 
   8   6   8      430.89      390.69     16.56 o 
   9   6   8      120.90      130.05     19.04 o 
  10   6   8       12.62        6.12      7.67 o 
  11   6   8      321.45      298.97     20.21 o 
  12   6   8      193.28      193.67     27.91 o 
  13   6   8      115.37      127.84     17.32 o 
  14   6   8       10.20       21.46     13.18 o 
  15   6   8       16.44       20.63     14.06 o 
  16   6   8      195.47      199.71     27.35 o 
  17   6   8        7.30       20.92      9.96 o 
   1   7   8       37.89       46.43      3.28 o 
   2   7   8        0.40        3.79      2.16 o 
   3   7   8       52.88       41.49      4.63 o 
   4   7   8       34.41       41.29      4.70 o 
   5   7   8       66.96       72.77      4.64 o 
   6   7   8       27.43       21.83      5.00 o 
   7   7   8      246.19      258.24     14.30 o 
   8   7   8       83.83       67.90      9.83 o 
   9   7   8      874.66      867.95     40.28 o 
  10   7   8        1.52        2.75      7.32 o 
  11   7   8      354.00      343.15     22.37 o 
  12   7   8        0.24       -1.01      9.74 o 
  13   7   8       62.40       22.67     30.47 o 
  14   7   8      199.36      227.69     27.46 o 
  15   7   8       32.83       27.91     11.41 o 
  16   7   8        0.03       20.70     10.67 o 
   0   8   8      393.15      392.53     16.16 o 
   1   8   8        6.08        2.29      3.15 o 
   2   8   8      128.73      146.99      9.80 o 
   3   8   8      876.06      820.84     29.21 o 
   4   8   8      109.54      109.43     10.36 o 
   5   8   8      457.18      473.96     15.17 o 
   6   8   8        5.97        7.47      4.12 o 
   7   8   8      351.21      372.78     15.72 o 
   8   8   8      181.18      167.78     12.75 o 
   9   8   8      152.22      169.72     14.74 o 
  10   8   8       10.54       11.58      7.93 o 
  11   8   8        7.69       17.34     16.02 o 
  12   8   8        7.47        9.70     11.06 o 
  13   8   8        0.85       11.99     11.95 o 
  14   8   8       10.51        4.37     12.85 o 
  15   8   8      167.47      172.94     39.99 o 
   1   9   8       25.02       21.19      5.32 o 
   2   9   8        0.01        4.00      4.13 o 
   3   9   8      206.49      187.80     11.75 o 
   4   9   8        1.49        4.93      4.49 o 
   5   9   8      203.95      202.18     12.25 o 
   6   9   8      187.01      171.32     11.73 o 
   7   9   8       49.35       54.67      8.73 o 
   8   9   8        0.45        4.61      7.04 o 
   9   9   8       99.00      114.81     12.50 o 
  10   9   8      267.78      286.60     19.99 o 
  11   9   8       78.47       72.10     13.21 o 
  12   9   8       20.07       17.47     10.63 o 
  13   9   8      107.26      122.29     21.86 o 
  14   9   8        3.53       24.91     20.03 o 
   0  10   8      108.64      126.44     17.76 o 
   1  10   8      569.82      533.03     18.86 o 
   2  10   8        0.58       -3.43      4.85 o 
   3  10   8       29.02       41.61      7.06 o 
   4  10   8       82.16       70.07      8.43 o 
   5  10   8        4.24        7.94      4.85 o 
   6  10   8       93.47      107.90     10.44 o 
   7  10   8       23.28       27.48      8.43 o 
   8  10   8        4.54       10.50      6.12 o 
   9  10   8        0.21        7.27      8.01 o 
  10  10   8        5.24        9.33      7.83 o 
  11  10   8       13.29        6.28      7.45 o 
  12  10   8        3.24        2.23      7.60 o 
   1  11   8       40.98       28.64      8.39 o 
   2  11   8       18.29        2.03      6.19 o 
   3  11   8       73.00       80.83     10.07 o 
   4  11   8        4.44       10.08      5.87 o 
   5  11   8       49.32       52.46      8.10 o 
   6  11   8       32.21       27.55      6.93 o 
   7  11   8        0.67       15.20      8.18 o 
   8  11   8       26.75       33.92     10.55 o 
   9  11   8       21.58       12.84     10.19 o 
   0  12   8        4.64       -6.31     11.66 o 
   1  12   8      261.47      227.93     25.95 o 
   2  12   8      152.44      192.90     19.42 o 
   3  12   8       95.93       92.03     12.80 o 
   4  12   8        2.41       -2.37      7.93 o 
   5  12   8      184.66      187.88     16.26 o 
   1   1   9     3010.44     3224.61     13.19 o 
   2   1   9        0.17        0.74      0.74 o 
   3   1   9     6714.54     7132.11     30.14 o 
   4   1   9        7.55        7.78      0.97 o 
   5   1   9      460.52      521.76      5.37 o 
   6   1   9      793.46      788.22      8.11 o 
   7   1   9       26.36       37.33      2.10 o 
   8   1   9       84.85      100.68      3.27 o 
   9   1   9     1105.34     1051.24     10.33 o 
  10   1   9      173.04      158.66      5.42 o 
  11   1   9       82.39       85.86      4.35 o 
  12   1   9      121.39      131.31      5.57 o 
  13   1   9      136.14      132.46      6.07 o 
  14   1   9      115.16      118.20      6.00 o 
  15   1   9      200.15      174.42      7.12 o 
  16   1   9      841.19      823.74     15.15 o 
  17   1   9       76.60       67.03      5.20 o 
  18   1   9        3.48        8.60      3.77 o 
  19   1   9      134.15      145.05      7.43 o 
  20   1   9        3.33       18.02      7.30 o 
   0   2   9      388.75      369.95      5.21 o 
   1   2   9       87.03       73.68      1.96 o 
   2   2   9      346.46      331.52      3.28 o 
   3   2   9      574.99      624.27      4.87 o 
   4   2   9      195.63      191.79      3.19 o 
   5   2   9      493.63      548.31      5.08 o 
   6   2   9     1086.27     1088.67      7.59 o 
   7   2   9      210.94      213.67      4.04 o 
   8   2   9      118.73      124.28      4.10 o 
   9   2   9      281.12      255.98      5.17 o 
  10   2   9        5.37        1.16      2.00 o 
  11   2   9      740.66      715.33      9.96 o 
  12   2   9       45.83       43.03      3.66 o 
  13   2   9       72.48       84.77      5.11 o 
  14   2   9       35.28       37.17      3.90 o 
  15   2   9       57.17       55.13      4.44 o 
  16   2   9       29.54       17.07      4.12 o 
  17   2   9       10.81        6.61      4.69 o 
  18   2   9       38.99       28.53      5.35 o 
  19   2   9        1.76        5.92      4.07 o 
  20   2   9       42.83       11.70     22.21 o 
   1   3   9     1942.38     2184.25     12.06 o 
   2   3   9      706.07      805.16      5.80 o 
   3   3   9      191.70      177.78      2.69 o 
   4   3   9       63.50       51.04      1.90 o 
   5   3   9     1012.88     1199.35      9.38 o 
   6   3   9      921.46      889.72      8.52 o 
   7   3   9      191.64      176.78      4.58 o 
   8   3   9      991.05      996.49     11.45 o 
   9   3   9     3154.53     3075.61     26.99 o 
  10   3   9       13.30       12.30      3.05 o 
  11   3   9        7.40        6.34      2.66 o 
  12   3   9     2367.27     2293.48     23.82 o 
  13   3   9        9.74       16.37      3.53 o 
  14   3   9       43.27       44.73      4.61 o 
  15   3   9        8.82        4.98      3.82 o 
  16   3   9      147.54      163.06      7.77 o 
  17   3   9       53.18       46.80      6.40 o 
  18   3   9        4.68        1.76      6.13 o 
  19   3   9      180.46      163.63     12.85 o 
   0   4   9     2163.67     2336.05     19.65 o 
   1   4   9      459.98      466.12      4.73 o 
   2   4   9        0.22        0.19      0.88 o 
   3   4   9      170.47      166.16      3.89 o 
   4   4   9     4483.29     4606.06     32.93 o 
   5   4   9      865.27      831.93     12.87 o 
   6   4   9       29.47       41.17      3.59 o 
   7   4   9      528.44      537.78     11.54 o 
   8   4   9      221.85      200.28      8.66 o 
   9   4   9     1608.54     1582.67     29.45 o 
  10   4   9      118.79      122.35      9.72 o 
  11   4   9      261.25      261.21     12.56 o 
  12   4   9       81.29       61.92      7.69 o 
  13   4   9       24.04       28.74      6.32 o 
  14   4   9       83.81       80.69      8.94 o 
  15   4   9       24.93       19.51      7.49 o 
  16   4   9      104.02      120.19     10.64 o 
  17   4   9        3.24       13.79      5.88 o 
  18   4   9        0.03        3.79      6.43 o 
  19   4   9        0.28       -6.08      6.08 o 
   1   5   9      353.98      363.54      5.62 o 
   2   5   9      192.31      214.59      4.15 o 
   3   5   9      595.54      627.97      9.29 o 
   4   5   9        1.72        0.34      1.32 o 
   5   5   9       32.09       32.99      3.93 o 
   6   5   9      448.92      458.56     11.21 o 
   7   5   9      201.97      178.96     12.60 o 
   8   5   9       67.91       56.60     10.42 o 
   9   5   9     2757.61     2731.50     54.78 o 
  10   5   9     1204.23     1148.55     38.52 o 
  11   5   9      160.54      150.91     18.57 o 
  12   5   9        0.30        1.61      7.73 o 
  13   5   9        0.08        4.35      5.56 o 
  14   5   9        7.08       -4.75      4.75 o 
  15   5   9       87.64      104.51      9.96 o 
  16   5   9       30.82       31.55      8.54 o 
  17   5   9      173.16      205.90     18.08 o 
  18   5   9       97.96      104.56     18.51 o 
   0   6   9      412.34      432.34     12.98 o 
   1   6   9      276.76      272.74      6.08 o 
   2   6   9      127.58      153.94      5.67 o 
   3   6   9     1256.73     1352.93     17.67 o 
   4   6   9      560.20      513.38     10.79 o 
   5   6   9     1041.89      995.31     17.62 o 
   6   6   9      812.75      732.54     16.63 o 
   7   6   9      379.44      384.00     16.48 o 
   8   6   9      677.33      698.65     28.61 o 
   9   6   9      406.10      414.30     21.00 o 
  10   6   9       25.39       16.35      8.11 o 
  11   6   9        4.18        8.71      8.05 o 
  12   6   9       23.57       13.83      8.55 o 
  13   6   9       95.95      105.85     14.46 o 
  14   6   9      159.55      202.38     22.93 o 
  15   6   9       61.65       78.03     18.13 o 
  16   6   9       96.03      105.86     25.99 o 
  17   6   9       24.48       37.04     12.85 o 
   1   7   9      311.02      320.61      9.21 o 
   2   7   9       67.54       63.23      6.72 o 
   3   7   9       59.02       68.35      7.05 o 
   4   7   9       97.36      121.41      7.50 o 
   5   7   9     1237.75     1219.14     23.45 o 
   6   7   9      961.25      920.57     20.57 o 
   7   7   9      652.96      585.00     18.63 o 
   8   7   9       12.37        5.33      6.59 o 
   9   7   9       23.57       24.96      8.83 o 
  10   7   9      697.93      715.11     28.74 o 
  11   7   9        4.20        0.83      8.26 o 
  12   7   9       55.60       69.13     13.15 o 
  13   7   9      136.05      108.51     14.76 o 
  14   7   9      112.13      137.97     22.15 o 
  15   7   9       40.07       43.88     15.25 o 
  16   7   9        6.51       11.76     15.97 o 
   0   8   9      288.87      279.46     68.18 o 
   1   8   9     1491.33     1314.09     24.62 o 
   2   8   9      268.03      284.89     20.14 o 
   3   8   9        1.52        1.35      3.85 o 
   4   8   9      367.54      370.41     15.48 o 
   5   8   9       77.57       71.22      7.46 o 
   6   8   9       62.22       50.53      7.03 o 
   7   8   9        1.21        2.28      4.58 o 
   8   8   9      269.04      273.25     15.86 o 
   9   8   9       87.11       83.61     11.34 o 
  10   8   9      219.91      240.92     20.90 o 
  11   8   9        3.55       14.89      8.68 o 
  12   8   9      138.36      150.63     17.37 o 
  13   8   9       25.12        9.33     16.47 o 
  14   8   9       25.47       18.25     12.39 o 
  15   8   9       11.61       26.29     27.92 o 
   1   9   9        9.80        5.06      4.58 o 
   2   9   9       35.59       16.89      5.36 o 
   3   9   9        8.09        5.57      4.77 o 
   4   9   9       59.91       32.50      6.41 o 
   5   9   9      139.60      145.94     12.77 o 
   6   9   9        8.93        6.99      5.70 o 
   7   9   9       27.65       19.29      6.67 o 
   8   9   9      299.52      289.78     19.85 o 
   9   9   9       81.74       89.84     11.25 o 
  10   9   9      196.35      205.98     21.71 o 
  11   9   9        5.80        4.30      7.59 o 
  12   9   9       25.19       15.98      8.79 o 
  13   9   9      157.71      160.13     23.99 o 
   0  10   9       32.19       14.59     10.03 o 
   1  10   9      313.67      337.00     16.89 o 
   2  10   9      235.08      242.37     15.42 o 
   3  10   9      375.74      351.65     17.44 o 
   4  10   9        0.36        5.72      5.00 o 
   5  10   9       48.52       54.44      9.26 o 
   6  10   9       88.30       91.80      9.86 o 
   7  10   9       19.49       15.16      6.73 o 
   8  10   9       67.67       76.18     15.64 o 
   9  10   9       11.29       21.19      8.85 o 
  10  10   9        1.68       10.82      7.78 o 
  11  10   9       14.70       22.66      9.97 o 
   1  11   9       21.39       17.92      7.73 o 
   2  11   9      353.50      362.47     19.25 o 
   3  11   9       97.56      127.23     12.33 o 
   4  11   9       20.04        8.28      5.74 o 
   5  11   9      158.43      154.53     11.13 o 
   6  11   9       34.24       42.03      7.98 o 
   7  11   9        2.56       13.81      6.46 o 
   8  11   9      126.73      135.12     17.35 o 
   9  11   9      106.59       97.93     19.05 o 
   0  12   9      512.60      521.00     46.90 o 
   1  12   9      186.45      217.99     20.94 o 
   2  12   9        0.15        4.38      8.13 o 
   3  12   9      335.82      355.71     22.75 o 
   4  12   9       18.73       13.89      6.90 o 
   0   0  10     1046.42     1193.42     12.54 o 
   1   0  10      886.99      922.48      7.31 o 
   2   0  10      331.99      344.32      4.31 o 
   3   0  10     1966.94     2031.76     15.03 o 
   4   0  10     2878.15     2976.14     23.21 o 
   5   0  10      708.41      752.49      9.47 o 
   6   0  10      875.43      864.49     10.75 o 
   7   0  10     3081.59     3067.61     26.03 o 
   8   0  10       76.18       89.33      5.06 o 
   9   0  10      519.02      495.83     10.14 o 
  10   0  10      206.59      226.44     11.53 o 
  11   0  10        0.12        2.50      3.87 o 
  12   0  10        3.60       11.95      4.52 o 
  13   0  10      797.07      788.81     17.44 o 
  14   0  10        6.00        7.04      3.56 o 
  15   0  10      276.94      241.12     12.64 o 
  16   0  10      232.01      261.39     11.65 o 
  17   0  10     1228.58     1243.25     24.39 o 
  18   0  10       19.89       29.77     11.57 o 
  19   0  10      338.25      285.85     18.07 o 
  20   0  10       84.79       67.36      7.76 o 
   1   1  10     4151.58     4319.16     17.13 o 
   2   1  10        1.50        6.30      0.90 o 
   3   1  10     9180.10     9504.39     39.35 o 
   4   1  10       19.80       15.62      1.25 o 
   5   1  10      368.16      299.55      4.07 o 
   6   1  10      133.38      116.14      3.20 o 
   7   1  10       83.84       88.92      3.26 o 
   8   1  10      738.23      720.29      7.95 o 
   9   1  10      284.90      265.46      5.54 o 
  10   1  10      903.85      923.47     11.21 o 
  11   1  10        0.32        2.76      2.34 o 
  12   1  10       69.88       64.51      4.50 o 
  13   1  10        1.44        6.36      3.05 o 
  14   1  10        2.57        4.29      3.14 o 
  15   1  10       26.26       25.28      3.90 o 
  16   1  10      189.48      201.81      8.22 o 
  17   1  10        3.14        3.24      3.70 o 
  18   1  10        1.77        1.01      3.83 o 
  19   1  10       10.81       12.03      3.61 o 
  20   1  10        5.85       35.16     58.59 o 
   0   2  10      221.11      325.36      5.11 o 
   1   2  10     2274.03     2253.96     11.23 o 
   2   2  10      497.66      515.92      4.38 o 
   3   2  10       26.92       15.08      1.16 o 
   4   2  10       74.38       60.43      2.19 o 
   5   2  10       89.46       62.06      1.78 o 
   6   2  10     2712.86     2822.80     16.10 o 
   7   2  10        0.10        0.64      1.28 o 
   8   2  10      664.65      599.78      7.35 o 
   9   2  10     1613.36     1583.70     13.29 o 
  10   2  10       11.96       10.00      2.32 o 
  11   2  10      191.07      179.47      5.66 o 
  12   2  10     1321.32     1277.30     14.37 o 
  13   2  10       12.08       12.79      3.11 o 
  14   2  10      188.76      179.04      6.39 o 
  15   2  10        3.97       -0.89      2.90 o 
  16   2  10        8.62        4.09      3.72 o 
  17   2  10       33.69       40.75      5.83 o 
  18   2  10        0.54        3.21      6.26 o 
  19   2  10       80.85       80.63      6.66 o 
   1   3  10       24.27       25.91      1.58 o 
   2   3  10      116.68      106.97      2.56 o 
   3   3  10      265.16      265.37      3.51 o 
   4   3  10       87.35       86.68      2.63 o 
   5   3  10      454.72      442.48      5.57 o 
   6   3  10      231.07      218.73      3.96 o 
   7   3  10     1748.13     1777.17     15.20 o 
   8   3  10      427.06      452.63      8.18 o 
   9   3  10      860.04      860.43     17.34 o 
  10   3  10      690.34      707.83     10.88 o 
  11   3  10      612.68      633.49     10.63 o 
  12   3  10      437.31      441.07     10.18 o 
  13   3  10      573.06      572.06     11.14 o 
  14   3  10       12.56       12.96      3.60 o 
  15   3  10       10.93       14.57      4.19 o 
  16   3  10      365.82      373.63     11.93 o 
  17   3  10      190.58      207.44     10.41 o 
  18   3  10       23.96       35.48      7.46 o 
  19   3  10        6.00        3.90      7.49 o 
   0   4  10      491.99      445.69      7.34 o 
   1   4  10       24.42       19.21      1.63 o 
   2   4  10       76.32       70.83      2.58 o 
   3   4  10       48.18       38.99      2.39 o 
   4   4  10        0.09        8.89      1.56 o 
   5   4  10      873.51      907.46     10.75 o 
   6   4  10      197.05      196.54      8.15 o 
   7   4  10       30.44       21.35      3.75 o 
   8   4  10      535.79      550.77     13.14 o 
   9   4  10      194.09      192.93     12.17 o 
  10   4  10      186.83      156.80     10.14 o 
  11   4  10        9.84        3.57      5.02 o 
  12   4  10        0.53        0.22      4.98 o 
  13   4  10       24.79       28.88      6.36 o 
  14   4  10       76.06       83.28     11.32 o 
  15   4  10      251.24      275.88     15.28 o 
  16   4  10       19.97        9.76      6.20 o 
  17   4  10      222.05      230.06     13.17 o 
  18   4  10       11.00       -0.61      8.34 o 
   1   5  10       12.05       11.41      1.86 o 
   2   5  10       21.17       16.78      1.94 o 
   3   5  10       13.75        6.05      2.51 o 
   4   5  10       11.69       11.73      2.57 o 
   5   5  10       38.88       52.55      4.46 o 
   6   5  10     2419.70     2350.05     31.84 o 
   7   5  10      147.00      139.60      9.85 o 
   8   5  10      591.71      569.15     23.02 o 
   9   5  10     5650.92     5436.72     88.17 o 
  10   5  10      114.74      113.83     13.40 o 
  11   5  10      160.20      143.95     14.85 o 
  12   5  10      558.64      553.07     21.89 o 
  13   5  10       58.95       68.47     10.26 o 
  14   5  10      230.04      253.73     17.07 o 
  15   5  10        2.87       13.44      5.86 o 
  16   5  10        0.15       -7.54      9.72 o 
  17   5  10        0.39       -1.11     11.00 o 
  18   5  10        3.48      -15.80     15.80 o 
   0   6  10       24.28       24.58      5.42 o 
   1   6  10       68.67       69.89      4.18 o 
   2   6  10      190.99      226.78      6.84 o 
   3   6  10        0.01        1.60      2.88 o 
   4   6  10      351.18      325.24     10.14 o 
   5   6  10     3043.86     3079.81     37.27 o 
   6   6  10      217.90      218.10      9.85 o 
   7   6  10        7.80       18.02      6.91 o 
   8   6  10      458.97      443.07     18.20 o 
   9   6  10        0.77        7.20      7.97 o 
  10   6  10       26.17       18.74      9.25 o 
  11   6  10        0.22        2.81     12.93 o 
  12   6  10        5.96        7.87      8.42 o 
  13   6  10      408.15      485.27     44.72 o 
  14   6  10       81.65       76.03     13.60 o 
  15   6  10      199.44      238.46     20.83 o 
  16   6  10       26.31       26.20     11.24 o 
  17   6  10       11.92       12.31     12.15 o 
   1   7  10       59.50       45.65      5.05 o 
   2   7  10       69.73       52.64      5.18 o 
   3   7  10      918.29      924.24     21.94 o 
   4   7  10        3.28        0.29      3.54 o 
   5   7  10     1173.58     1128.25     28.10 o 
   6   7  10       19.16        3.02      4.35 o 
   7   7  10      548.50      479.59     17.18 o 
   8   7  10       16.08       26.88      7.26 o 
   9   7  10        0.66       14.45      8.58 o 
  10   7  10       18.13       16.61      9.24 o 
  11   7  10        2.56       -2.28      9.85 o 
  12   7  10        0.42        4.08      8.30 o 
  13   7  10      216.11      221.79     20.96 o 
  14   7  10        7.92        8.22     10.58 o 
  15   7  10       42.99       29.58     27.78 o 
  16   7  10       13.20       32.74     38.51 o 
   0   8  10        7.79       17.45      9.11 o 
   1   8  10      122.95      103.66      8.69 o 
   2   8  10       85.07       58.33      7.40 o 
   3   8  10      316.10      343.03     13.62 o 
   4   8  10      101.42       95.94      9.07 o 
   5   8  10      295.18      294.80     15.16 o 
   6   8  10      118.71      114.70      9.40 o 
   7   8  10       80.10       79.84      9.41 o 
   8   8  10       13.12        8.48      5.83 o 
   9   8  10      238.24      259.18     18.32 o 
  10   8  10       15.70       12.22      7.46 o 
  11   8  10       46.23       17.07     14.39 o 
  12   8  10        0.07        7.44      9.20 o 
  13   8  10      338.89      378.16     34.95 o 
  14   8  10       98.69       96.28     31.21 o 
  15   8  10       22.84       55.15     25.97 o 
   1   9  10      195.87      171.47     13.67 o 
   2   9  10       20.25       19.30      5.89 o 
   3   9  10       67.35       63.62      8.33 o 
   4   9  10       35.96       35.69      6.12 o 
   5   9  10        1.35        3.50      4.53 o 
   6   9  10       97.21      114.76     10.08 o 
   7   9  10      212.16      229.64     15.32 o 
   8   9  10        3.24        8.15      5.92 o 
   9   9  10       30.50       49.04      9.76 o 
  10   9  10       42.11       28.46      9.59 o 
  11   9  10       18.45       13.45      7.80 o 
  12   9  10        0.66        8.92      9.26 o 
  13   9  10        6.77        9.46      8.97 o 
   0  10  10      223.02      212.38     22.61 o 
   1  10  10      221.79      178.98     14.63 o 
   2  10  10        3.07        8.34      5.89 o 
   3  10  10      189.69      196.86     16.86 o 
   4  10  10       32.60       19.14      4.64 o 
   5  10  10       91.08      124.41     11.06 o 
   6  10  10       34.87       28.43      7.13 o 
   7  10  10       55.38       50.09      9.11 o 
   8  10  10       99.74       99.41     10.84 o 
   9  10  10      221.39      236.09     18.63 o 
  10  10  10        6.15        8.51      8.06 o 
  11  10  10       44.15       34.89     10.53 o 
   1  11  10       12.05        8.48      7.00 o 
   2  11  10        0.92       -1.62      6.25 o 
   3  11  10       80.12       58.52      9.49 o 
   4  11  10       49.84       44.81      7.92 o 
   5  11  10       51.47       54.09      9.16 o 
   6  11  10        0.62        9.55      5.36 o 
   7  11  10        1.97       13.17      7.04 o 
   8  11  10       37.21       54.52      9.74 o 
   0  12  10       47.24       55.35     15.47 o 
   1  12  10       77.50       63.50     12.23 o 
   2  12  10       13.90       23.54     10.43 o 
   3  12  10      275.05      330.84     22.04 o 
   1   1  11      325.40      333.73      3.21 o 
   2   1  11      724.13      727.89      5.04 o 
   3   1  11     4873.46     5125.00     22.66 o 
   4   1  11      102.76       99.76      2.45 o 
   5   1  11       37.49       32.28      1.79 o 
   6   1  11       32.96       29.94      1.92 o 
   7   1  11      296.24      292.04      5.04 o 
   8   1  11       67.54       75.00      3.46 o 
   9   1  11      185.28      185.37      5.26 o 
  10   1  11      283.32      275.63      6.31 o 
  11   1  11       24.31       32.35      3.61 o 
  12   1  11      126.52      128.47      5.88 o 
  13   1  11        0.07       -1.07      2.80 o 
  14   1  11      396.81      375.13     11.77 o 
  15   1  11      159.44      144.77      6.71 o 
  16   1  11      360.27      337.53     14.51 o 
  17   1  11       64.06       59.36      5.12 o 
  18   1  11        0.40        6.77      3.71 o 
  19   1  11      257.36      247.98     10.19 o 
   0   2  11      776.83      730.56      9.77 o 
   1   2  11       29.98       44.51      1.59 o 
   2   2  11       15.97       19.80      1.24 o 
   3   2  11      689.33      710.21      5.88 o 
   4   2  11       71.10       85.21      2.54 o 
   5   2  11      632.80      635.54      5.46 o 
   6   2  11       33.09       32.37      1.90 o 
   7   2  11       73.12       72.17      2.92 o 
   8   2  11      123.80      132.89      4.13 o 
   9   2  11      157.01      161.67      4.61 o 
  10   2  11       48.74       65.50      3.55 o 
  11   2  11       28.90       19.67      2.62 o 
  12   2  11      296.32      317.72      7.14 o 
  13   2  11       73.33       64.95      4.34 o 
  14   2  11       69.35       61.61      5.36 o 
  15   2  11        1.48        1.27      3.36 o 
  16   2  11        0.48       -2.49      4.09 o 
  17   2  11      637.24      651.01     14.39 o 
  18   2  11       53.34       53.48      6.10 o 
  19   2  11        3.63        1.17      5.80 o 
   1   3  11      108.40      136.72      2.84 o 
   2   3  11       77.22       91.10      2.50 o 
   3   3  11       91.81       87.96      2.46 o 
   4   3  11      129.87      143.97      3.47 o 
   5   3  11      190.02      166.49      3.73 o 
   6   3  11        6.77        4.90      1.58 o 
   7   3  11      233.43      228.54      5.60 o 
   8   3  11      385.20      369.57      7.34 o 
   9   3  11    10948.40    10689.15     68.91 o 
  10   3  11      589.65      566.53     10.20 o 
  11   3  11      794.60      764.07     12.45 o 
  12   3  11      203.37      220.79      9.35 o 
  13   3  11      444.58      464.08     10.23 o 
  14   3  11      125.89      120.66      8.79 o 
  15   3  11       40.40       45.83      5.27 o 
  16   3  11       72.52       55.65      5.72 o 
  17   3  11       16.05       23.41      5.80 o 
  18   3  11        0.17        1.42      5.93 o 
  19   3  11        1.41        1.00      5.73 o 
   0   4  11     1580.92     1538.98     17.06 o 
   1   4  11      306.35      300.49      4.68 o 
   2   4  11        0.47        4.00      1.34 o 
   3   4  11        0.03        1.21      1.26 o 
   4   4  11     1772.58     1721.23     14.79 o 
   5   4  11     1304.58     1315.94     17.03 o 
   6   4  11       54.98       42.93      3.77 o 
   7   4  11      180.20      180.69      7.43 o 
   8   4  11      377.07      404.09     14.49 o 
   9   4  11      107.27      118.75      8.89 o 
  10   4  11       34.52       27.40      6.20 o 
  11   4  11        5.67        8.65      4.93 o 
  12   4  11      207.97      230.17     13.03 o 
  13   4  11      685.16      695.62     19.36 o 
  14   4  11      120.35      113.46     11.13 o 
  15   4  11       37.81       32.70      8.95 o 
  16   4  11        0.71       -4.84      4.84 o 
  17   4  11        8.90        5.12      9.62 o 
  18   4  11        0.88        6.12      7.10 o 
   1   5  11       40.17       40.12      3.28 o 
   2   5  11      384.02      393.13      8.48 o 
   3   5  11      571.87      578.39     10.61 o 
   4   5  11      450.66      449.11     15.10 o 
   5   5  11     2214.75     2149.48     27.64 o 
   6   5  11      799.16      774.81     17.01 o 
   7   5  11       68.06       70.89      7.82 o 
   8   5  11      117.58      111.86     10.98 o 
   9   5  11       49.58       38.84      9.92 o 
  10   5  11      339.12      315.92     15.59 o 
  11   5  11      206.65      246.69     16.41 o 
  12   5  11      163.44      160.98     13.90 o 
  13   5  11      121.41      131.65     10.76 o 
  14   5  11       11.08       10.19     10.41 o 
  15   5  11        6.32       25.34      6.97 o 
  16   5  11        0.29       -2.40     11.72 o 
  17   5  11       54.55       55.93     19.65 o 
   0   6  11      384.86      281.50     14.75 o 
   1   6  11        5.30       17.74      3.74 o 
   2   6  11      223.61      205.10     12.30 o 
   3   6  11      825.05      737.00     15.01 o 
   4   6  11       49.54       62.00      7.94 o 
   5   6  11      133.44      138.32      8.07 o 
   6   6  11        7.37        9.58      4.12 o 
   7   6  11        1.61        3.77      5.67 o 
   8   6  11     1062.38     1007.81     27.25 o 
   9   6  11        5.22       -1.49      6.92 o 
  10   6  11       69.82       74.05     14.77 o 
  11   6  11      107.34      104.21     14.10 o 
  12   6  11      761.57      701.69     29.20 o 
  13   6  11       72.91       78.87     16.78 o 
  14   6  11        4.52        4.85      8.73 o 
  15   6  11      186.66      176.68     18.70 o 
  16   6  11        2.89       10.08      8.39 o 
  17   6  11       87.45       99.83     25.77 o 
   1   7  11      174.14      150.75     10.27 o 
   2   7  11      372.04      382.55     12.99 o 
   3   7  11     1825.74     1650.55     27.89 o 
   4   7  11       14.41        8.84      4.16 o 
   5   7  11      146.59      138.92      9.80 o 
   6   7  11      200.64      189.93     11.42 o 
   7   7  11      259.27      233.17     14.29 o 
   8   7  11      267.81      263.08     15.22 o 
   9   7  11      170.06      138.37     16.08 o 
  10   7  11       13.16       21.26      9.49 o 
  11   7  11        2.75       -1.03      8.04 o 
  12   7  11      115.75      115.84     15.96 o 
  13   7  11      220.98      251.87     22.19 o 
  14   7  11      153.27      170.61     18.79 o 
  15   7  11      101.32       47.08     62.88 o 
  16   7  11        1.38        9.04     14.50 o 
   0   8  11      209.01      172.42     18.62 o 
   1   8  11      207.94      205.59     14.56 o 
   2   8  11      169.93      149.80     10.41 o 
   3   8  11      181.02      153.75     10.42 o 
   4   8  11      119.83      136.75      9.35 o 
   5   8  11        4.68       10.15      6.90 o 
   6   8  11      268.48      284.08     14.64 o 
   7   8  11      518.61      503.43     18.66 o 
   8   8  11      103.31      103.35     11.01 o 
   9   8  11      153.36      171.27     15.47 o 
  10   8  11      129.38      145.51     14.86 o 
  11   8  11       25.56       32.41     10.59 o 
  12   8  11       11.95       16.39      8.99 o 
  13   8  11       53.02       76.46     13.49 o 
  14   8  11       26.86       21.18     13.03 o 
   1   9  11      120.17       85.38     10.26 o 
   2   9  11       26.75       14.82     11.10 o 
   3   9  11        0.21        2.82      4.84 o 
   4   9  11      179.37      152.54     10.45 o 
   5   9  11      135.19      116.46      9.38 o 
   6   9  11      112.75       82.44      8.78 o 
   7   9  11       54.87       52.30      9.10 o 
   8   9  11        6.17        8.78      7.61 o 
   9   9  11        6.74        4.63      6.60 o 
  10   9  11       40.66       52.25     10.28 o 
  11   9  11      457.90      524.80     23.96 o 
  12   9  11       36.32       28.55     10.84 o 
  13   9  11        0.01       -1.66      7.21 o 
   0  10  11       27.52       20.00     15.11 o 
   1  10  11        8.30        7.79      6.02 o 
   2  10  11       10.74       11.62      7.17 o 
   3  10  11        0.04        3.04      5.30 o 
   4  10  11      127.21      124.22     12.43 o 
   5  10  11      217.27      237.89     13.48 o 
   6  10  11      207.86      191.48     12.31 o 
   7  10  11       23.77       32.94     10.24 o 
   8  10  11       32.69       35.22      8.30 o 
   9  10  11       87.99      108.43     19.47 o 
  10  10  11        4.23        4.21     11.72 o 
  11  10  11       28.72       37.68     14.07 o 
   1  11  11       38.66       30.87     10.50 o 
   2  11  11      346.30      349.93     21.24 o 
   3  11  11        1.16        4.72      6.86 o 
   4  11  11       18.19       10.59      7.75 o 
   5  11  11      193.21      192.59     13.94 o 
   6  11  11       38.47       25.79      9.48 o 
   7  11  11      132.25      145.30     15.54 o 
   8  11  11      152.06      167.20     19.12 o 
   0  12  11        6.46       -3.35     10.34 o 
   1  12  11        4.44       -2.80      7.46 o 
   0   0  12     4496.22     5188.51     40.04 o 
   1   0  12      210.35      308.05      4.28 o 
   2   0  12     1816.50     1785.30     12.29 o 
   3   0  12       37.61       55.98      2.58 o 
   4   0  12     4353.01     4585.48     30.73 o 
   5   0  12      388.39      392.65      7.41 o 
   6   0  12      295.51      295.74      7.64 o 
   7   0  12      316.57      302.91      8.21 o 
   8   0  12     2485.92     2451.34     26.12 o 
   9   0  12     1522.62     1506.43     23.17 o 
  10   0  12      321.51      299.78     12.92 o 
  11   0  12      169.31      163.85      9.41 o 
  12   0  12      950.42      890.20     21.10 o 
  13   0  12        2.67        2.44      3.92 o 
  14   0  12       44.51       33.24      5.61 o 
  15   0  12      115.42       99.42      8.28 o 
  16   0  12      171.25      212.39     13.51 o 
  17   0  12        0.43        1.40      7.05 o 
  18   0  12        7.90       13.36      5.54 o 
  19   0  12      151.91      148.57     12.57 o 
   1   1  12     1044.85     1011.22      6.19 o 
   2   1  12      141.30      140.22      2.39 o 
   3   1  12      222.54      259.00      3.39 o 
   4   1  12     2005.08     2035.88     11.66 o 
   5   1  12      272.52      266.46      3.87 o 
   6   1  12       59.08       63.44      2.86 o 
   7   1  12       42.20       36.39      2.55 o 
   8   1  12      713.02      699.75      8.90 o 
   9   1  12      100.42       77.48      3.89 o 
  10   1  12        1.29        1.30      2.69 o 
  11   1  12      177.54      205.51      8.54 o 
  12   1  12      186.03      196.17      6.69 o 
  13   1  12      168.39      179.38      6.88 o 
  14   1  12       61.76       59.40      4.79 o 
  15   1  12       10.24        6.66      3.51 o 
  16   1  12        0.12       -0.10      3.23 o 
  17   1  12        9.74       16.84      4.93 o 
  18   1  12       18.19       19.30      4.19 o 
  19   1  12       62.81       69.98      5.89 o 
   0   2  12      160.11      178.54      3.91 o 
   1   2  12        7.31       13.42      1.20 o 
   2   2  12      403.20      374.48      4.22 o 
   3   2  12     1503.53     1669.64     11.04 o 
   4   2  12     6654.71     6510.83     32.39 o 
   5   2  12      503.14      489.97      5.95 o 
   6   2  12      154.63      138.40      3.61 o 
   7   2  12      642.39      595.53      7.32 o 
   8   2  12       36.25       49.55      2.89 o 
   9   2  12      103.90      118.72      4.25 o 
  10   2  12      222.29      209.31      6.05 o 
  11   2  12      478.23      410.98      7.41 o 
  12   2  12        2.48        0.03      2.82 o 
  13   2  12        9.81       15.49      3.22 o 
  14   2  12        8.23        7.99      3.46 o 
  15   2  12      200.47      185.81     11.13 o 
  16   2  12       10.56       12.04      4.73 o 
  17   2  12        4.27        5.93      4.39 o 
  18   2  12       23.45       15.40      4.77 o 
  19   2  12       21.42       22.95      5.23 o 
   1   3  12       77.50      100.62      2.67 o 
   2   3  12       34.72       39.71      1.99 o 
   3   3  12      742.25      805.22      7.25 o 
   4   3  12      368.20      321.91      4.78 o 
   5   3  12       29.57       30.03      2.15 o 
   6   3  12        0.02        0.32      1.78 o 
   7   3  12       47.03       42.16      3.25 o 
   8   3  12      322.57      307.33      7.12 o 
   9   3  12     1464.45     1394.13     15.41 o 
  10   3  12      235.38      215.21      7.08 o 
  11   3  12      868.14      830.22     13.72 o 
  12   3  12       54.29       49.07      5.39 o 
  13   3  12       19.21       19.62      4.17 o 
  14   3  12       63.12       66.52      5.61 o 
  15   3  12      145.76      153.75      7.91 o 
  16   3  12        4.76       -3.24      4.10 o 
  17   3  12      177.57      167.76      9.81 o 
  18   3  12        4.20        4.94      6.31 o 
   0   4  12     1501.83     1388.12     15.55 o 
   1   4  12      137.18      113.41      3.45 o 
   2   4  12     1188.00     1154.01     10.84 o 
   3   4  12        0.96        1.68      1.79 o 
   4   4  12      628.93      653.00      9.99 o 
   5   4  12     1571.56     1611.97     17.07 o 
   6   4  12     1472.51     1347.53     17.25 o 
   7   4  12        9.05       11.81      3.20 o 
   8   4  12      133.73      119.59      8.81 o 
   9   4  12        5.96        4.40      4.83 o 
  10   4  12      215.39      231.13     11.94 o 
  11   4  12      103.66       87.65     12.40 o 
  12   4  12      173.64      182.98     12.85 o 
  13   4  12      242.68      253.93     13.75 o 
  14   4  12      272.01      265.64     16.45 o 
  15   4  12        9.70       19.00      7.06 o 
  16   4  12      142.95      132.80     11.22 o 
  17   4  12      207.88      210.07     12.73 o 
  18   4  12        7.07        2.34      6.61 o 
   1   5  12      717.08      616.46     15.40 o 
   2   5  12     1737.13     1576.57     22.09 o 
   3   5  12      353.11      333.26      9.95 o 
   4   5  12      587.44      553.38     10.83 o 
   5   5  12     2380.55     2373.64     35.32 o 
   6   5  12      415.39      424.83     13.55 o 
   7   5  12       15.58       22.24      6.14 o 
   8   5  12      236.76      215.92     14.61 o 
   9   5  12     1858.34     1789.15     35.07 o 
  10   5  12      344.59      305.71     13.29 o 
  11   5  12      256.74      258.88     13.25 o 
  12   5  12       15.55       17.83      8.84 o 
  13   5  12        6.71        6.64      4.95 o 
  14   5  12       70.76       97.70      9.97 o 
  15   5  12       98.25      115.07     12.22 o 
  16   5  12       89.12       86.23     15.09 o 
  17   5  12        8.73       14.65      8.55 o 
   0   6  12      814.02      691.63     17.80 o 
   1   6  12      445.93      457.35     13.24 o 
   2   6  12      312.59      304.16     10.17 o 
   3   6  12      237.78      191.55      8.53 o 
   4   6  12       17.16        1.78      4.35 o 
   5   6  12      103.08      101.19      8.15 o 
   6   6  12       20.38       16.87      5.02 o 
   7   6  12       10.19        4.43      5.31 o 
   8   6  12      173.66      168.19     14.00 o 
   9   6  12        0.54       -6.65      6.65 o 
  10   6  12       31.53       32.93      9.94 o 
  11   6  12       56.37       80.83     13.00 o 
  12   6  12       77.25       79.19     13.71 o 
  13   6  12        1.03       13.04      9.30 o 
  14   6  12        0.96        3.36      7.38 o 
  15   6  12       13.53        0.66     13.81 o 
  16   6  12      136.87      153.09     22.19 o 
   1   7  12        0.30        2.00      4.02 o 
   2   7  12      460.25      367.34     12.99 o 
   3   7  12       73.46       71.80      6.70 o 
   4   7  12       48.42       77.91      7.70 o 
   5   7  12       53.09       54.56      6.74 o 
   6   7  12        8.01       -0.70      4.31 o 
   7   7  12        0.10       -0.26      6.05 o 
   8   7  12       67.68       74.35      9.22 o 
   9   7  12      156.80      142.43     13.96 o 
  10   7  12       87.23       99.97     14.82 o 
  11   7  12       21.90       16.32     10.06 o 
  12   7  12      130.61      105.65     15.89 o 
  13   7  12       39.37       69.63     13.22 o 
  14   7  12       89.10      108.16     15.55 o 
  15   7  12        6.77       11.87     25.60 o 
   0   8  12       40.71       44.35     11.40 o 
   1   8  12       10.12        9.88      5.57 o 
   2   8  12       87.02       94.50     11.19 o 
   3   8  12      359.53      342.44     12.97 o 
   4   8  12      110.93      115.15     10.31 o 
   5   8  12       23.68       31.41      6.31 o 
   6   8  12      106.91       93.84      9.09 o 
   7   8  12      127.39      123.16     11.75 o 
   8   8  12       32.35       38.57      7.79 o 
   9   8  12       20.13       19.70     10.82 o 
  10   8  12      128.19      142.61     14.93 o 
  11   8  12       22.74        9.76      7.86 o 
  12   8  12       14.52       17.85      9.46 o 
  13   8  12      115.79      129.76     25.09 o 
  14   8  12       61.66       81.23     19.45 o 
   1   9  12      322.84      269.19     17.44 o 
   2   9  12        2.06       -1.14      5.54 o 
   3   9  12      283.42      274.62     15.71 o 
   4   9  12        1.13       -4.17      4.17 o 
   5   9  12      589.74      593.08     17.28 o 
   6   9  12      123.34      121.03     10.37 o 
   7   9  12        9.58       21.02      7.24 o 
   8   9  12        2.04       -5.61      5.61 o 
   9   9  12       20.15       28.29      9.15 o 
  10   9  12       43.70       30.55      9.43 o 
  11   9  12        0.00       -3.16      7.63 o 
  12   9  12       18.40       11.78      9.83 o 
   0  10  12      462.41      626.98     33.53 o 
   1  10  12      239.68      238.35     17.18 o 
   2  10  12      102.18      103.52     12.32 o 
   3  10  12        0.18        7.41      5.24 o 
   4  10  12      133.07      153.79     13.10 o 
   5  10  12        2.94       -4.90      4.90 o 
   6  10  12       42.58       37.18      6.74 o 
   7  10  12        5.43        9.07      6.52 o 
   8  10  12       13.29       15.04      8.52 o 
   9  10  12       42.43       35.50      9.55 o 
  10  10  12       12.28       20.96     10.08 o 
   1  11  12        0.00        6.80      6.73 o 
   2  11  12        7.58       -2.22      5.90 o 
   3  11  12        3.76        4.87      6.19 o 
   4  11  12       14.96       18.79      8.00 o 
   5  11  12        8.10        3.23      7.38 o 
   6  11  12        0.59        4.85      6.22 o 
   7  11  12       27.34       19.07     11.62 o 
   1   1  13       57.50       73.25      1.96 o 
   2   1  13      839.97      812.73      5.76 o 
   3   1  13      791.62      875.03      6.11 o 
   4   1  13      126.61      110.62      2.79 o 
   5   1  13      207.76      231.73      3.86 o 
   6   1  13      126.68      152.20      4.08 o 
   7   1  13        4.09        4.50      1.89 o 
   8   1  13        5.17        3.43      2.07 o 
   9   1  13      498.38      501.83      8.08 o 
  10   1  13      836.79      779.59     11.48 o 
  11   1  13      117.52      136.32      5.94 o 
  12   1  13      101.55       91.84      5.24 o 
  13   1  13       74.02       67.89      4.80 o 
  14   1  13      242.25      239.59      7.78 o 
  15   1  13      119.64      134.95      6.65 o 
  16   1  13      228.81      211.96     12.91 o 
  17   1  13      173.37      181.19      8.01 o 
  18   1  13       73.17       71.38      5.74 o 
  19   1  13      166.50      145.15      8.85 o 
   0   2  13      548.60      614.92      9.23 o 
   1   2  13       84.17       70.83      2.14 o 
   2   2  13      161.89      176.75      3.31 o 
   3   2  13      304.70      323.07      4.45 o 
   4   2  13       11.73        2.65      1.11 o 
   5   2  13       10.79        6.01      1.25 o 
   6   2  13        0.59        0.42      1.32 o 
   7   2  13      280.06      241.54      5.01 o 
   8   2  13     1502.47     1493.04     14.25 o 
   9   2  13      688.94      680.23      9.05 o 
  10   2  13      200.50      158.02      5.02 o 
  11   2  13      157.25      134.88      5.33 o 
  12   2  13      416.40      382.59      7.94 o 
  13   2  13       70.20       66.25      5.05 o 
  14   2  13      682.55      716.93     12.60 o 
  15   2  13      100.81      104.79      7.41 o 
  16   2  13      106.01      120.67     12.06 o 
  17   2  13       80.91       88.89      8.15 o 
  18   2  13       47.73       60.70      6.40 o 
   1   3  13      104.75       96.80      2.82 o 
   2   3  13      129.66      116.11      3.14 o 
   3   3  13      195.60      195.04      4.05 o 
   4   3  13      556.17      486.75      6.45 o 
   5   3  13      720.42      685.53      8.18 o 
   6   3  13        0.95        0.17      1.84 o 
   7   3  13     1634.39     1541.14     15.36 o 
   8   3  13     1317.13     1231.69     14.20 o 
   9   3  13        0.15        1.17      2.40 o 
  10   3  13       60.85       44.53      4.10 o 
  11   3  13        7.14        5.63      3.17 o 
  12   3  13       29.12       24.22      4.25 o 
  13   3  13      350.21      351.52      9.95 o 
  14   3  13      215.11      220.54      8.85 o 
  15   3  13       15.34       12.62      4.53 o 
  16   3  13       12.11       25.64      5.03 o 
  17   3  13        2.13       -1.04      7.34 o 
  18   3  13        5.16        6.42      5.99 o 
   0   4  13        0.69        5.59      2.70 o 
   1   4  13        0.00       -1.13      1.56 o 
   2   4  13       39.09       41.95      3.27 o 
   3   4  13      118.40       94.15      4.81 o 
   4   4  13      594.00      558.24      9.53 o 
   5   4  13      633.36      611.70     10.18 o 
   6   4  13      666.63      639.85     13.75 o 
   7   4  13      233.88      238.34      7.14 o 
   8   4  13     1700.61     1607.00     22.01 o 
   9   4  13       21.59       26.37      4.20 o 
  10   4  13       72.86       75.78      9.13 o 
  11   4  13      128.72      128.40     10.19 o 
  12   4  13      743.14      693.34     28.52 o 
  13   4  13       50.75       38.69      7.68 o 
  14   4  13      261.43      272.50     16.89 o 
  15   4  13      194.96      203.14     23.79 o 
  16   4  13        6.08       13.53      6.36 o 
  17   4  13       19.31       11.93      5.83 o 
  18   4  13       31.35       40.90     20.18 o 
   1   5  13      731.02      668.33     13.17 o 
   2   5  13     1404.46     1428.83     20.65 o 
   3   5  13      197.99      175.65      8.23 o 
   4   5  13      793.41      733.89     15.31 o 
   5   5  13      118.77      107.96      7.32 o 
   6   5  13      591.05      593.23     15.56 o 
   7   5  13       84.24       84.32      8.25 o 
   8   5  13      273.55      301.21     13.76 o 
   9   5  13      121.00      142.35     10.21 o 
  10   5  13      308.58      336.48     14.19 o 
  11   5  13        5.53        3.08      7.96 o 
  12   5  13       37.65       19.86      6.47 o 
  13   5  13        2.56       -2.02      7.66 o 
  14   5  13       43.53       31.40      7.24 o 
  15   5  13       79.84       66.38     10.32 o 
  16   5  13      209.85      238.94     16.80 o 
  17   5  13        0.34        8.06      9.16 o 
   0   6  13        5.56       28.57      8.75 o 
   1   6  13      630.96      548.91     12.42 o 
   2   6  13        0.05        1.44      3.08 o 
   3   6  13      205.95      180.56      9.58 o 
   4   6  13     1285.04     1215.39     23.24 o 
   5   6  13       33.83       33.78      5.71 o 
   6   6  13        1.39       -3.88      3.88 o 
   7   6  13        7.63        1.04      4.75 o 
   8   6  13       18.38       13.60      6.23 o 
   9   6  13       20.48       18.95      9.15 o 
  10   6  13       66.94       68.07     12.19 o 
  11   6  13       22.72       17.90     17.04 o 
  12   6  13       16.70       11.61      9.68 o 
  13   6  13      152.93      136.56     21.23 o 
  14   6  13        1.28       21.82      9.49 o 
  15   6  13      266.51      273.91     39.12 o 
  16   6  13        2.78       16.03      8.17 o 
   1   7  13      535.59      435.74     17.19 o 
   2   7  13      389.77      369.16     14.34 o 
   3   7  13       19.13        6.60      4.03 o 
   4   7  13      397.44      381.39     12.79 o 
   5   7  13       89.91       69.71      7.85 o 
   6   7  13        1.88       -0.26      4.22 o 
   7   7  13        0.62       -0.71      5.12 o 
   8   7  13       48.15       42.03      8.08 o 
   9   7  13      228.55      219.87     17.14 o 
  10   7  13       50.17       40.50     10.85 o 
  11   7  13       84.01       86.85     14.90 o 
  12   7  13       57.20       50.96     15.84 o 
  13   7  13       68.45       57.82     13.33 o 
  14   7  13        8.08       18.79      9.09 o 
  15   7  13       32.57       19.66     13.79 o 
   0   8  13        8.06        0.73      6.68 o 
   1   8  13       34.51       18.34      6.58 o 
   2   8  13        0.35        7.80      5.70 o 
   3   8  13       25.69       24.91      5.34 o 
   4   8  13      343.01      354.78     13.76 o 
   5   8  13      217.09      211.49     11.91 o 
   6   8  13        4.33        2.55      4.84 o 
   7   8  13        4.06        3.61      6.10 o 
   8   8  13      459.00      462.59     18.64 o 
   9   8  13        0.20       10.17      7.02 o 
  10   8  13        0.61       -4.91      6.86 o 
  11   8  13        9.10        8.74      7.81 o 
  12   8  13       89.87       94.21     12.79 o 
  13   8  13       91.51       82.90     14.17 o 
  14   8  13        4.72      -19.18     21.70 o 
   1   9  13        0.91       -4.67      5.23 o 
   2   9  13      275.56      252.60     17.12 o 
   3   9  13        2.34        3.18      5.17 o 
   4   9  13      507.52      468.86     16.63 o 
   5   9  13      123.28       98.87      8.94 o 
   6   9  13        5.55       -0.08      4.55 o 
   7   9  13      329.77      321.98     30.41 o 
   8   9  13      302.98      316.87     18.78 o 
   9   9  13       88.66       84.59     12.57 o 
  10   9  13      143.95      188.38     23.78 o 
  11   9  13       46.67       50.78     10.65 o 
  12   9  13       21.91       15.02      8.51 o 
   0  10  13       60.62       31.70     15.36 o 
   1  10  13       76.36       64.59     12.28 o 
   2  10  13       17.18       19.41      9.33 o 
   3  10  13       10.56        4.25      6.22 o 
   4  10  13       60.60       53.70      8.11 o 
   5  10  13       14.88       13.01      9.44 o 
   6  10  13       46.06       59.88      8.83 o 
   7  10  13      306.42      348.55     18.31 o 
   8  10  13       15.10       28.66      8.54 o 
   9  10  13      129.10      128.20     18.37 o 
  10  10  13       12.26      -10.87     10.87 o 
   1  11  13       19.21       21.86      7.97 o 
   2  11  13        0.68       -2.13      6.08 o 
   3  11  13       18.32       12.24     10.39 o 
   4  11  13      100.68       77.92     10.62 o 
   5  11  13       79.59       96.18     10.50 o 
   6  11  13      101.35       82.39     14.42 o 
   0   0  14       13.25       20.37      2.66 o 
   1   0  14     1964.68     2005.32     14.72 o 
   2   0  14       65.95       74.69      2.91 o 
   3   0  14      217.75      221.94      4.50 o 
   4   0  14     2002.64     2119.95     17.10 o 
   5   0  14     1235.04     1256.02     18.17 o 
   6   0  14      117.17      107.24      4.83 o 
   7   0  14       79.93       85.44      7.44 o 
   8   0  14     1011.54     1075.72     26.56 o 
   9   0  14      530.84      424.37     30.36 o 
  10   0  14      373.55      309.85     12.63 o 
  11   0  14      749.47      678.13     34.72 o 
  12   0  14      189.61      165.92     14.23 o 
  13   0  14        8.20        8.92      4.67 o 
  14   0  14       50.74       57.87      7.09 o 
  15   0  14      118.09      118.38      9.25 o 
  16   0  14      120.28      138.11     18.35 o 
  17   0  14       16.74       24.38      5.97 o 
  18   0  14       21.62       13.81      5.77 o 
   1   1  14        0.02        0.06      0.88 o 
   2   1  14      445.63      427.07      4.36 o 
   3   1  14       72.23       88.97      2.44 o 
   4   1  14      530.25      464.71      4.94 o 
   5   1  14      165.02      183.66      4.30 o 
   6   1  14        4.02        1.04      1.76 o 
   7   1  14       30.45       36.18      3.05 o 
   8   1  14      230.04      193.29      5.32 o 
   9   1  14      743.97      702.65     10.74 o 
  10   1  14       12.38        6.79      2.76 o 
  11   1  14       47.81       31.24      3.69 o 
  12   1  14      124.23      105.60      6.39 o 
  13   1  14        7.18       12.37      3.55 o 
  14   1  14        0.04       -0.59      3.20 o 
  15   1  14      284.83      309.20      8.62 o 
  16   1  14       91.18       81.70      6.34 o 
  17   1  14       93.82       87.10      6.10 o 
  18   1  14        3.78        2.30      4.50 o 
   0   2  14       62.07       39.76      2.63 o 
   1   2  14     1046.02     1076.71      8.10 o 
   2   2  14        0.59        1.47      1.13 o 
   3   2  14       81.16       61.49      2.30 o 
   4   2  14        0.34        1.08      1.23 o 
   5   2  14     1460.31     1437.18     10.83 o 
   6   2  14       82.28       88.36      3.41 o 
   7   2  14      186.48      205.49      5.53 o 
   8   2  14     1520.95     1501.21     15.02 o 
   9   2  14        0.97        1.69      1.79 o 
  10   2  14      248.35      241.11      6.36 o 
  11   2  14        0.42       -2.34      2.36 o 
  12   2  14      154.29      147.67      6.49 o 
  13   2  14       24.66       25.58      3.95 o 
  14   2  14        6.53        4.49      4.01 o 
  15   2  14      103.46      113.77      7.39 o 
  16   2  14      112.36       95.44      7.19 o 
  17   2  14       92.64       92.33      7.20 o 
  18   2  14      109.75      110.61      7.56 o 
   1   3  14       48.41       46.65      2.24 o 
   2   3  14       58.65       56.52      2.53 o 
   3   3  14       19.90       24.86      2.13 o 
   4   3  14       55.26       53.52      3.18 o 
   5   3  14     1700.51     1629.10     14.32 o 
   6   3  14      201.36      187.48      5.02 o 
   7   3  14      446.74      414.69      7.74 o 
   8   3  14      341.04      297.49      6.86 o 
   9   3  14        1.66       -0.08      2.49 o 
  10   3  14      578.52      554.83     10.88 o 
  11   3  14      237.36      263.68     11.44 o 
  12   3  14      289.52      306.63      9.59 o 
  13   3  14       49.84       51.67      5.26 o 
  14   3  14      210.19      230.34      9.25 o 
  15   3  14       26.34       22.45      4.90 o 
  16   3  14       11.12       15.65      5.33 o 
  17   3  14        3.93        6.20      6.12 o 
  18   3  14       29.56       21.02      8.80 o 
   0   4  14      245.09      224.40      8.28 o 
   1   4  14      348.12      351.23      6.81 o 
   2   4  14      441.00      428.43      7.88 o 
   3   4  14     1026.05      905.94     12.83 o 
   4   4  14     2685.87     2747.48     23.31 o 
   5   4  14      231.91      225.19      6.25 o 
   6   4  14      235.41      233.44      5.67 o 
   7   4  14      308.64      290.94      6.86 o 
   8   4  14      561.66      561.59     12.31 o 
   9   4  14       56.20       68.75      7.43 o 
  10   4  14      336.31      321.65     13.73 o 
  11   4  14      220.95      224.88     13.16 o 
  12   4  14      152.21      156.60     11.57 o 
  13   4  14        0.07       -5.42      5.42 o 
  14   4  14      226.97      209.15     15.68 o 
  15   4  14        7.01        9.06      7.65 o 
  16   4  14      113.31      117.18     11.02 o 
  17   4  14       18.85       17.73      6.77 o 
   1   5  14      120.97      144.27      7.22 o 
   2   5  14     2199.91     2095.24     29.12 o 
   3   5  14     1668.75     1712.88     22.31 o 
   4   5  14      532.43      479.77     11.46 o 
   5   5  14       18.81       23.47      4.66 o 
   6   5  14        6.15        8.75      4.03 o 
   7   5  14       91.06       90.12      7.08 o 
   8   5  14     1014.88     1026.79     20.59 o 
   9   5  14      143.62      136.10     10.17 o 
  10   5  14       67.66       74.94      9.66 o 
  11   5  14        5.61       -6.52      6.52 o 
  12   5  14       71.25       86.76      9.37 o 
  13   5  14       23.26       19.17      6.75 o 
  14   5  14      235.43      237.54     17.83 o 
  15   5  14       10.86        9.94      7.81 o 
  16   5  14       72.72       78.89     11.45 o 
  17   5  14        0.06       36.60     17.89 o 
   0   6  14      941.37      797.45     31.72 o 
   1   6  14       12.80       51.68     12.58 o 
   2   6  14      380.57      346.39     12.39 o 
   3   6  14      255.29      239.20     11.89 o 
   4   6  14       88.57       80.30      6.98 o 
   5   6  14       87.70       78.10      9.78 o 
   6   6  14        3.88        2.14      4.40 o 
   7   6  14      242.08      239.77     14.43 o 
   8   6  14       79.15       79.96      9.33 o 
   9   6  14       38.33       19.91     14.22 o 
  10   6  14       24.56       32.54     10.63 o 
  11   6  14      560.65      543.39     33.84 o 
  12   6  14        3.69       -5.25      8.60 o 
  13   6  14       42.15       24.92     11.35 o 
  14   6  14        9.37       14.36     11.11 o 
  15   6  14      116.83      119.90     30.29 o 
  16   6  14       21.39       55.49     13.09 o 
   1   7  14      171.53      135.95     11.62 o 
   2   7  14      102.62      100.65      9.30 o 
   3   7  14      116.61      135.67      9.56 o 
   4   7  14      449.69      409.58     13.69 o 
   5   7  14      267.03      258.24     13.50 o 
   6   7  14       24.15       14.92      5.36 o 
   7   7  14       68.34       74.19      9.47 o 
   8   7  14        0.03        6.54      6.39 o 
   9   7  14      282.40      301.01     19.52 o 
  10   7  14      209.37      182.48     16.13 o 
  11   7  14        4.95        6.68     13.32 o 
  12   7  14        7.99        5.35      9.56 o 
  13   7  14       24.21       27.56     11.30 o 
  14   7  14      180.52      183.69     19.65 o 
  15   7  14       14.58       15.01     12.94 o 
   0   8  14       89.46      115.47     23.11 o 
   1   8  14       37.33       51.96      8.86 o 
   2   8  14      152.38      146.66     12.99 o 
   3   8  14      194.68      155.72     12.03 o 
   4   8  14       26.11       38.61      6.20 o 
   5   8  14      271.37      303.96     16.17 o 
   6   8  14      173.24      218.91     13.32 o 
   7   8  14       20.27       25.51      7.90 o 
   8   8  14        3.65        3.54      6.62 o 
   9   8  14       89.46      103.94     13.13 o 
  10   8  14       99.81      114.91     13.37 o 
  11   8  14      112.61       97.45     18.69 o 
  12   8  14       81.32       96.18     13.46 o 
  13   8  14        8.95       17.17      8.33 o 
   1   9  14       18.71       16.85      6.99 o 
   2   9  14      522.09      553.13     21.76 o 
   3   9  14       19.45       20.18      6.50 o 
   4   9  14       59.35       54.11      8.69 o 
   5   9  14       15.27       13.64      5.88 o 
   6   9  14      128.29       97.17      9.26 o 
   7   9  14       32.22       35.28      8.25 o 
   8   9  14        2.33        1.56      6.79 o 
   9   9  14      341.17      337.59     22.58 o 
  10   9  14        0.20       -1.26      7.63 o 
  11   9  14       64.89       84.52     13.00 o 
   0  10  14        0.47       -3.13      8.19 o 
   1  10  14        1.35       -4.61      6.20 o 
   2  10  14        0.02        0.96      5.66 o 
   3  10  14       27.22       30.52     10.23 o 
   4  10  14       80.46       97.30     11.15 o 
   5  10  14      338.41      371.59     21.31 o 
   6  10  14       22.17       13.76      6.23 o 
   7  10  14       61.02       63.07     14.16 o 
   8  10  14      157.26      177.83     14.03 o 
   9  10  14        1.54        5.54      8.04 o 
   1  11  14       17.60       15.34      7.99 o 
   2  11  14       15.00       10.80      7.29 o 
   3  11  14       41.99       38.22     10.55 o 
   4  11  14        0.88        0.81      9.24 o 
   5  11  14        9.53        0.06      7.42 o 
   1   1  15        0.60        0.31      1.00 o 
   2   1  15       16.14        8.81      1.30 o 
   3   1  15     2301.89     2296.35     12.52 o 
   4   1  15      859.23      851.63      7.24 o 
   5   1  15       47.24       50.27      2.74 o 
   6   1  15      457.87      473.66      7.08 o 
   7   1  15       21.84       22.68      2.73 o 
   8   1  15       26.99       37.45      3.59 o 
   9   1  15     2675.92     2457.91     23.12 o 
  10   1  15      428.14      379.88      8.52 o 
  11   1  15        1.22        0.91      2.76 o 
  12   1  15      721.61      678.19     11.46 o 
  13   1  15      239.54      234.77      7.51 o 
  14   1  15        0.28        3.01      3.68 o 
  15   1  15      192.82      204.11      7.90 o 
  16   1  15      190.25      200.46     11.60 o 
  17   1  15       14.77       20.82      4.47 o 
  18   1  15       33.38       33.04      5.70 o 
   0   2  15     2069.37     2019.73     17.95 o 
   1   2  15      754.84      724.32      6.68 o 
   2   2  15       32.44       28.63      1.88 o 
   3   2  15      903.80      824.52      6.95 o 
   4   2  15      234.75      212.32      4.08 o 
   5   2  15     2012.52     1920.07     17.67 o 
   6   2  15      211.48      210.83      4.69 o 
   7   2  15        3.37        3.02      1.76 o 
   8   2  15       21.79       10.75      1.90 o 
   9   2  15      492.81      384.38      9.55 o 
  10   2  15      265.35      285.82      8.78 o 
  11   2  15      754.21      740.16     12.47 o 
  12   2  15        5.60        5.71      3.30 o 
  13   2  15       14.77        9.80      4.24 o 
  14   2  15        7.21       10.58      5.05 o 
  15   2  15        7.91       14.60      4.52 o 
  16   2  15       37.82       43.19      5.74 o 
  17   2  15        3.63        4.44      4.47 o 
  18   2  15       90.39       86.56      7.94 o 
   1   3  15      609.55      613.51      6.91 o 
   2   3  15       50.48       62.39      3.27 o 
   3   3  15     6724.15     6541.22     37.22 o 
   4   3  15      571.70      613.59      8.43 o 
   5   3  15      877.09      921.97     10.80 o 
   6   3  15        4.44        2.16      2.42 o 
   7   3  15      231.41      244.01      6.13 o 
   8   3  15        0.03        4.24      2.44 o 
   9   3  15        0.21       -2.47      2.83 o 
  10   3  15      184.94      190.78      8.51 o 
  11   3  15        0.91       -1.33      3.43 o 
  12   3  15       23.51       19.81      4.33 o 
  13   3  15       20.12       15.24      4.43 o 
  14   3  15        5.81        6.10      4.35 o 
  15   3  15       17.43       15.61      4.82 o 
  16   3  15        3.48       10.95      5.19 o 
  17   3  15       10.56        2.44      5.98 o 
   0   4  15      170.42      169.18      6.50 o 
   1   4  15      478.05      427.50      6.47 o 
   2   4  15     1057.12      938.30     10.02 o 
   3   4  15       10.98        6.79      2.15 o 
   4   4  15     1405.39     1334.72     13.83 o 
   5   4  15      155.31      139.24      5.59 o 
   6   4  15       21.37       23.92      3.10 o 
   7   4  15      820.43      799.18     11.70 o 
   8   4  15        9.08        6.14      3.14 o 
   9   4  15        0.07        0.34      3.66 o 
  10   4  15       34.83       30.62      6.76 o 
  11   4  15      164.31      173.54     11.72 o 
  12   4  15        3.97        0.04      6.12 o 
  13   4  15      263.74      271.79     16.12 o 
  14   4  15       33.95        8.16      9.03 o 
  15   4  15        5.75        9.25      7.46 o 
  16   4  15      195.57      187.51     14.48 o 
  17   4  15       65.25       77.87      9.13 o 
   1   5  15     1359.44     1229.55     16.02 o 
   2   5  15     2171.50     2017.28     22.56 o 
   3   5  15       21.05       25.37      4.00 o 
   4   5  15       52.64       54.99      5.36 o 
   5   5  15      187.36      167.46      8.33 o 
   6   5  15       47.44       42.60      5.62 o 
   7   5  15      430.08      436.75     12.65 o 
   8   5  15      157.02      158.81     10.02 o 
   9   5  15       43.95       50.60      7.28 o 
  10   5  15      123.90      131.47     10.41 o 
  11   5  15       30.06       38.16      6.88 o 
  12   5  15       83.92       93.74     11.85 o 
  13   5  15       53.10       41.51      8.63 o 
  14   5  15       45.58       36.99      9.45 o 
  15   5  15       23.07       13.25      7.63 o 
  16   5  15      171.23      175.80     15.60 o 
   0   6  15        8.42       15.70      7.59 o 
   1   6  15      136.55      152.24     12.02 o 
   2   6  15       15.03       19.28      4.90 o 
   3   6  15      814.81      722.06     20.94 o 
   4   6  15       37.00       15.60      4.87 o 
   5   6  15       32.31       29.46      6.94 o 
   6   6  15      292.76      262.09     16.24 o 
   7   6  15        0.74       -0.89      5.04 o 
   8   6  15      428.33      398.89     16.46 o 
   9   6  15      600.19      621.28     23.01 o 
  10   6  15       34.06       35.78     11.18 o 
  11   6  15      143.56      153.13     19.99 o 
  12   6  15      146.88      175.90     34.79 o 
  13   6  15       41.39       57.19     12.85 o 
  14   6  15        1.00        1.61     10.25 o 
  15   6  15       12.20       10.17      8.61 o 
   1   7  15       81.42       52.65     12.17 o 
   2   7  15      134.43      140.85     10.85 o 
   3   7  15       21.35       29.91      5.77 o 
   4   7  15      331.88      325.44     14.52 o 
   5   7  15        5.75        4.98      4.25 o 
   6   7  15      344.46      345.76     15.73 o 
   7   7  15       45.85       45.05      8.41 o 
   8   7  15       79.67       76.29      9.95 o 
   9   7  15      302.65      312.05     20.25 o 
  10   7  15        0.09        4.08      7.03 o 
  11   7  15       41.11       46.03     10.20 o 
  12   7  15       24.63       33.22     11.17 o 
  13   7  15        1.60      -10.51     17.55 o 
  14   7  15      103.84       93.31     15.77 o 
   0   8  15      142.94      122.54     22.64 o 
   1   8  15       10.08        7.69      6.00 o 
   2   8  15       37.74       38.08      8.56 o 
   3   8  15      105.87      102.90      9.99 o 
   4   8  15       50.04       54.31      8.06 o 
   5   8  15      151.96      170.88     10.95 o 
   6   8  15      135.99      128.44     10.00 o 
   7   8  15       23.75       16.47      8.53 o 
   8   8  15        7.49        0.89      6.53 o 
   9   8  15       49.56       39.00     11.59 o 
  10   8  15        4.11        1.34      7.61 o 
  11   8  15       37.17       14.71      8.63 o 
  12   8  15        0.00        7.12      8.45 o 
  13   8  15      131.84      171.64     17.09 o 
   1   9  15       84.25       95.45     11.71 o 
   2   9  15        7.86        9.06      6.61 o 
   3   9  15       43.79       49.06      8.63 o 
   4   9  15        4.03        0.21      5.73 o 
   5   9  15      150.43      127.66     12.18 o 
   6   9  15      309.91      342.07     17.41 o 
   7   9  15       50.90       72.53      9.57 o 
   8   9  15        2.07        3.18      7.08 o 
   9   9  15       41.79       30.40     10.33 o 
  10   9  15       81.89       83.54     13.03 o 
  11   9  15       55.94       51.07     11.32 o 
   0  10  15      137.15       97.49     23.08 o 
   1  10  15       15.47        8.23      7.14 o 
   2  10  15        4.36        9.96      5.88 o 
   3  10  15       12.43       12.03      6.39 o 
   4  10  15        0.13        1.26      6.05 o 
   5  10  15       31.58       33.38      8.37 o 
   6  10  15        1.99        3.19      5.58 o 
   7  10  15       40.41       47.06      9.26 o 
   8  10  15        7.61       18.26      9.30 o 
   1  11  15       62.95       50.89     11.15 o 
   2  11  15        8.22        1.24      6.61 o 
   3  11  15       41.23       30.09     10.43 o 
   4  11  15      607.07      720.12     32.39 o 
   0   0  16      870.15      870.34     14.68 o 
   1   0  16        1.87        3.78      2.00 o 
   2   0  16     1140.64     1015.97     10.95 o 
   3   0  16      603.05      569.36      9.38 o 
   4   0  16      401.59      331.76      7.66 o 
   5   0  16      165.00      197.79      8.74 o 
   6   0  16      275.08      226.47     15.39 o 
   7   0  16       77.23       42.81      7.87 o 
   8   0  16       38.04       29.18      5.51 o 
   9   0  16        7.01       14.82      5.16 o 
  10   0  16       98.62      161.47      9.34 o 
  11   0  16      736.53      703.40     16.72 o 
  12   0  16       79.68       71.83      7.20 o 
  13   0  16       84.97       70.08     14.18 o 
  14   0  16       60.16       81.59      9.53 o 
  15   0  16      356.09      371.30     13.83 o 
  16   0  16       19.17       14.86      5.49 o 
  17   0  16        3.99        6.90      4.92 o 
  18   0  16       82.42       98.31      8.84 o 
   1   1  16       61.33       61.55      2.31 o 
   2   1  16        0.97        0.55      1.32 o 
   3   1  16      194.01      167.72      3.54 o 
   4   1  16      128.79      121.51      3.42 o 
   5   1  16        1.90       -1.61      1.61 o 
   6   1  16       96.33       82.80      3.97 o 
   7   1  16      207.62      200.21      5.99 o 
   8   1  16       90.05       90.15      4.98 o 
   9   1  16      657.14      550.22      9.79 o 
  10   1  16      637.46      622.99     10.62 o 
  11   1  16       25.44       20.38      3.44 o 
  12   1  16      116.21       98.22      5.52 o 
  13   1  16        8.58        6.12      4.44 o 
  14   1  16      233.21      239.33      7.96 o 
  15   1  16        1.04        2.30      3.22 o 
  16   1  16       18.18       17.02      4.64 o 
  17   1  16       17.33       13.27      4.69 o 
  18   1  16        6.42       12.60      4.77 o 
   0   2  16     5898.30     5779.71     39.18 o 
   1   2  16      221.47      212.77      4.08 o 
   2   2  16      337.18      281.28      4.68 o 
   3   2  16      268.05      267.07      4.30 o 
   4   2  16      916.37      878.45      8.44 o 
   5   2  16       49.68       63.70      2.68 o 
   6   2  16      502.99      490.72      7.18 o 
   7   2  16       45.11       47.37      3.07 o 
   8   2  16       36.80       47.62      3.31 o 
   9   2  16      221.54      241.86      8.36 o 
  10   2  16        2.88        3.70      2.79 o 
  11   2  16      166.61      154.44      7.87 o 
  12   2  16        2.06        1.26      3.58 o 
  13   2  16       42.98       35.47      5.13 o 
  14   2  16       20.94       18.76      4.74 o 
  15   2  16       86.15       84.35      6.76 o 
  16   2  16      218.56      236.70     12.32 o 
  17   2  16       34.10       22.84      5.66 o 
   1   3  16       23.04       21.95      2.52 o 
   2   3  16      181.01      179.64      5.01 o 
   3   3  16        0.74        3.37      2.09 o 
   4   3  16     1920.13     1775.38     15.94 o 
   5   3  16       55.35       49.72      3.49 o 
   6   3  16      277.42      285.83      8.25 o 
   7   3  16       65.72       50.65      3.74 o 
   8   3  16        0.17       -1.96      2.39 o 
   9   3  16      184.54      170.61      7.21 o 
  10   3  16        6.88        1.33      4.24 o 
  11   3  16        9.98       13.14      4.02 o 
  12   3  16       10.78        7.88      4.11 o 
  13   3  16      119.21      117.28      7.60 o 
  14   3  16       84.78       94.06      6.94 o 
  15   3  16      129.13      124.84      7.84 o 
  16   3  16      393.57      403.11     13.49 o 
  17   3  16       12.27       19.22      9.05 o 
   0   4  16      217.38      194.78      6.88 o 
   1   4  16      983.93      985.58     10.49 o 
   2   4  16     2226.16     2143.93     17.55 o 
   3   4  16       73.01       52.22      3.17 o 
   4   4  16       33.00       30.02      3.94 o 
   5   4  16       54.64       50.48      4.00 o 
   6   4  16       20.55       17.14      3.26 o 
   7   4  16       14.13       14.25      3.17 o 
   8   4  16       40.27       43.67      4.35 o 
   9   4  16      246.90      258.27     10.10 o 
  10   4  16        2.84       -2.37      4.11 o 
  11   4  16        1.55       -3.05      5.05 o 
  12   4  16        0.08        1.83      9.40 o 
  13   4  16      233.69      246.55     16.27 o 
  14   4  16       19.07       29.45      8.06 o 
  15   4  16      111.66      127.47     22.41 o 
  16   4  16      156.87      150.15     13.66 o 
   1   5  16       28.94       25.13      4.47 o 
   2   5  16      220.43      235.56      9.17 o 
   3   5  16      167.15      190.92      9.16 o 
   4   5  16       35.73       41.38      5.01 o 
   5   5  16      150.94      155.63      8.67 o 
   6   5  16      649.48      638.58     14.92 o 
   7   5  16        6.72        2.00      4.39 o 
   8   5  16        0.91        4.55      4.24 o 
   9   5  16      340.35      377.93     14.69 o 
  10   5  16        9.20       13.03      6.71 o 
  11   5  16      378.16      393.54     17.01 o 
  12   5  16        3.12        8.55      6.27 o 
  13   5  16      133.03      172.28     14.08 o 
  14   5  16       33.23       13.68      8.27 o 
  15   5  16       29.72       24.60      8.93 o 
  16   5  16        0.39       11.43      9.91 o 
   0   6  16      361.01      312.31     27.50 o 
   1   6  16       34.46       26.27      6.91 o 
   2   6  16        1.23       -1.51      3.89 o 
   3   6  16      613.75      607.32     16.74 o 
   4   6  16      785.97      685.70     18.36 o 
   5   6  16       29.71       24.38      5.80 o 
   6   6  16       23.20       14.47      6.08 o 
   7   6  16        4.63        9.38      5.75 o 
   8   6  16        9.89       11.49      6.10 o 
   9   6  16        1.10        2.30      6.49 o 
  10   6  16       10.55       20.73      7.80 o 
  11   6  16       24.49       25.07     10.29 o 
  12   6  16        0.50      -12.45     14.23 o 
  13   6  16        2.29       24.46     12.86 o 
  14   6  16       80.28      130.07     15.40 o 
  15   6  16      321.58      383.03     19.89 o 
   1   7  16      151.52      132.85     12.97 o 
   2   7  16       32.49       27.05      6.17 o 
   3   7  16      240.79      211.33     13.48 o 
   4   7  16       60.80       60.30      7.42 o 
   5   7  16       17.18        9.27      5.41 o 
   6   7  16       33.07       32.26      6.26 o 
   7   7  16      240.19      226.26     14.86 o 
   8   7  16       24.17        9.00      6.80 o 
   9   7  16      195.84      182.25     17.07 o 
  10   7  16      263.25      292.73     20.20 o 
  11   7  16        3.85       -0.57      7.27 o 
  12   7  16      268.83      271.28     19.99 o 
  13   7  16      169.84      138.94     18.40 o 
  14   7  16       14.49      -16.14     16.14 o 
   0   8  16      107.84      139.76     18.48 o 
   1   8  16        0.11       -2.06      3.71 o 
   2   8  16       37.76       37.97      7.67 o 
   3   8  16        2.67        4.50      6.46 o 
   4   8  16       25.52       17.15      5.85 o 
   5   8  16      113.62      117.58     11.26 o 
   6   8  16       19.25       17.54      5.78 o 
   7   8  16       54.47       51.27      8.51 o 
   8   8  16      203.53      175.33     14.67 o 
   9   8  16      188.52      180.16     16.86 o 
  10   8  16       32.50       22.51      9.09 o 
  11   8  16       73.07       72.88     12.18 o 
  12   8  16       48.98       40.63     11.39 o 
   1   9  16       93.72       87.80     10.04 o 
   2   9  16      178.22      202.40     14.68 o 
   3   9  16      175.00      160.26     13.50 o 
   4   9  16       72.57       82.16     10.42 o 
   5   9  16      148.60      162.45     13.49 o 
   6   9  16      255.58      259.02     16.73 o 
   7   9  16       73.54       86.65     11.32 o 
   8   9  16      114.16      110.16     11.30 o 
   9   9  16        0.18        5.03      7.78 o 
  10   9  16       23.48       42.11     13.77 o 
   0  10  16      163.41      150.33     33.03 o 
   1  10  16       17.27       10.46      6.49 o 
   2  10  16      111.93      133.21     12.70 o 
   3  10  16      393.40      383.09     25.83 o 
   4  10  16      270.76      290.78     18.28 o 
   5  10  16      106.95       76.06     10.97 o 
   6  10  16       37.59       45.07      9.53 o 
   7  10  16      289.87      272.62     44.83 o 
   1  11  16      109.26       69.66     16.00 o 
   1   1  17      529.84      521.79      5.37 o 
   2   1  17       64.88       62.90      2.59 o 
   3   1  17      143.46      157.31      3.79 o 
   4   1  17        3.01        2.43      1.61 o 
   5   1  17       33.08       22.64      2.55 o 
   6   1  17       16.11       26.58      2.85 o 
   7   1  17        4.47        2.91      2.54 o 
   8   1  17     1029.36      882.14     12.35 o 
   9   1  17      196.32      189.23      6.81 o 
  10   1  17      129.63      142.96      6.09 o 
  11   1  17      159.55      147.93      6.45 o 
  12   1  17      106.67      100.41      5.64 o 
  13   1  17      348.01      377.52      9.14 o 
  14   1  17       29.34       22.34      3.58 o 
  15   1  17      134.67      135.48     10.82 o 
  16   1  17      251.90      293.35     12.91 o 
  17   1  17        5.50        9.40      4.93 o 
   0   2  17     4256.24     4086.96     32.94 o 
   1   2  17      311.12      316.93      5.25 o 
   2   2  17      104.50       97.54      3.53 o 
   3   2  17     1340.11     1268.22     11.49 o 
   4   2  17     1752.24     1602.51     12.72 o 
   5   2  17       45.03       20.50      2.26 o 
   6   2  17      587.20      556.93      8.25 o 
   7   2  17        7.80        5.40      2.67 o 
   8   2  17        1.80        0.80      2.17 o 
   9   2  17      146.13      139.46      7.71 o 
  10   2  17       45.37       43.38      4.97 o 
  11   2  17      115.82      112.29      7.29 o 
  12   2  17       49.06       50.57      5.61 o 
  13   2  17        0.29        7.51      4.09 o 
  14   2  17      105.30      110.52      7.72 o 
  15   2  17      232.98      218.84      9.97 o 
  16   2  17      175.89      180.15      9.23 o 
  17   2  17      323.47      338.49     11.45 o 
   1   3  17      843.40      793.95      9.82 o 
   2   3  17      530.25      489.94      7.74 o 
   3   3  17        4.20        2.55      2.45 o 
   4   3  17       89.56       75.94      4.02 o 
   5   3  17      200.78      191.19      6.00 o 
   6   3  17       44.69       48.83      3.70 o 
   7   3  17      271.84      263.81      6.54 o 
   8   3  17       30.00       22.44      3.85 o 
   9   3  17       84.13       92.51      6.15 o 
  10   3  17      189.28      196.64      8.31 o 
  11   3  17      778.89      780.31     14.55 o 
  12   3  17       91.02      102.99      7.02 o 
  13   3  17        7.01        7.21      4.28 o 
  14   3  17       60.45       70.04      7.07 o 
  15   3  17       41.27       23.56      5.27 o 
  16   3  17       10.27        7.39      5.98 o 
  17   3  17      232.97      254.04     28.05 o 
   0   4  17       61.50       59.04      5.32 o 
   1   4  17      445.15      463.78      7.82 o 
   2   4  17     1120.70     1039.72     12.31 o 
   3   4  17       66.38       67.45      3.98 o 
   4   4  17        0.06        4.12      2.59 o 
   5   4  17       69.04       56.97      4.52 o 
   6   4  17      188.76      183.28      6.96 o 
   7   4  17       50.26       62.36      4.83 o 
   8   4  17       45.88       43.98      4.40 o 
   9   4  17      302.31      295.32     10.76 o 
  10   4  17      169.25      179.11     11.82 o 
  11   4  17       38.05       48.22      8.89 o 
  12   4  17       83.87       87.23     10.80 o 
  13   4  17       13.08        9.62      7.20 o 
  14   4  17        0.08       -2.58      7.14 o 
  15   4  17        0.31       -4.52      5.84 o 
  16   4  17       86.55      103.14     10.75 o 
   1   5  17      139.49      131.94      7.99 o 
   2   5  17       70.81       70.41      5.91 o 
   3   5  17     1928.93     1832.58     28.49 o 
   4   5  17      578.96      538.97     12.66 o 
   5   5  17      530.85      509.68     12.48 o 
   6   5  17        9.22       14.83      5.00 o 
   7   5  17      269.06      284.60     16.01 o 
   8   5  17       81.72       90.75      8.92 o 
   9   5  17        0.76        4.48      4.63 o 
  10   5  17      199.73      244.48     21.78 o 
  11   5  17       12.21       19.77      6.50 o 
  12   5  17       52.92       73.11     10.11 o 
  13   5  17       31.12       11.59      8.21 o 
  14   5  17       25.50       14.74     12.76 o 
  15   5  17      101.68       73.93     11.75 o 
   0   6  17      312.68      247.30     17.98 o 
   1   6  17        9.64       14.93      5.07 o 
   2   6  17      639.37      608.40     20.62 o 
   3   6  17       59.32       57.42      7.67 o 
   4   6  17       15.85       15.17      5.14 o 
   5   6  17       14.10        7.70      4.64 o 
   6   6  17        6.84       11.05      5.58 o 
   7   6  17       68.63       57.76      9.33 o 
   8   6  17      124.87      121.94     14.73 o 
   9   6  17        8.46        7.07      6.78 o 
  10   6  17       79.17       79.44     15.35 o 
  11   6  17      113.89      125.24     13.78 o 
  12   6  17       25.09       49.33      9.37 o 
  13   6  17      518.04      568.93     25.94 o 
  14   6  17       36.81       59.39      9.83 o 
   1   7  17        2.37        1.82      4.26 o 
   2   7  17      189.96      184.59     12.94 o 
   3   7  17        8.31       12.87      5.55 o 
   4   7  17      127.05      122.57     10.79 o 
   5   7  17       28.10       22.28      5.87 o 
   6   7  17        0.61        2.94      4.96 o 
   7   7  17       42.69       27.84      7.51 o 
   8   7  17        3.48        2.92      6.80 o 
   9   7  17        1.29        7.46      7.53 o 
  10   7  17        0.63       -1.43      7.28 o 
  11   7  17        4.87       10.64      8.00 o 
  12   7  17       68.58       71.74     11.86 o 
  13   7  17       77.39       64.40     15.85 o 
   0   8  17      133.28      113.47     24.56 o 
   1   8  17       69.77       73.40      9.67 o 
   2   8  17       30.61       39.17      7.48 o 
   3   8  17        6.41        3.53      5.22 o 
   4   8  17       86.83       83.58      9.44 o 
   5   8  17      106.81      107.04     11.13 o 
   6   8  17       64.33       43.87      8.37 o 
   7   8  17       18.46       17.66      7.38 o 
   8   8  17       33.13       24.14      8.15 o 
   9   8  17        3.30        6.36      7.81 o 
  10   8  17      168.19      185.07     17.36 o 
  11   8  17        7.74       24.02      9.64 o 
   1   9  17       38.06       26.26      6.65 o 
   2   9  17      264.26      320.31     17.90 o 
   3   9  17      339.05      351.40     19.17 o 
   4   9  17       17.93       15.08      8.38 o 
   5   9  17       44.83       49.33      8.82 o 
   6   9  17       54.70       64.66      9.77 o 
   7   9  17      387.70      411.07     24.11 o 
   8   9  17        6.57        2.25      7.04 o 
   9   9  17       65.31       70.23     12.22 o 
   0  10  17       32.85       54.16     15.50 o 
   1  10  17      372.11      432.78     30.39 o 
   2  10  17       29.49       52.55      9.13 o 
   3  10  17      372.80      351.52     20.00 o 
   4  10  17       35.85       34.21      8.45 o 
   5  10  17       14.50       15.37      9.10 o 
   6  10  17      175.76      137.30     16.77 o 
   0   0  18      849.08      864.69     22.24 o 
   1   0  18      409.59      425.90      9.37 o 
   2   0  18      114.95      107.87      5.22 o 
   3   0  18      498.38      462.25      9.47 o 
   4   0  18      189.69      202.14      7.38 o 
   5   0  18      570.52      522.10     11.06 o 
   6   0  18        1.19        4.53      3.45 o 
   7   0  18      367.41      278.56     10.32 o 
   8   0  18      334.09      298.16     11.01 o 
   9   0  18        0.66        5.51      4.38 o 
  10   0  18      587.91      588.11     15.29 o 
  11   0  18      301.75      306.07     12.60 o 
  12   0  18       63.88       73.63      7.54 o 
  13   0  18       80.51       79.48      8.40 o 
  14   0  18       53.95       54.35      9.91 o 
  15   0  18        0.57        8.42      4.78 o 
  16   0  18        8.05        9.75      4.89 o 
  17   0  18      105.19      107.02      9.65 o 
   1   1  18      522.57      486.60      5.84 o 
   2   1  18       23.39       31.17      2.57 o 
   3   1  18      247.82      234.15      5.04 o 
   4   1  18        0.00        2.54      2.10 o 
   5   1  18      597.76      493.96      7.87 o 
   6   1  18      337.40      277.24      6.35 o 
   7   1  18       83.24       91.99      5.51 o 
   8   1  18      303.61      259.89      7.20 o 
   9   1  18       56.47       61.77      4.47 o 
  10   1  18       70.69       73.37      4.81 o 
  11   1  18       15.06       11.86      3.38 o 
  12   1  18       16.19       19.82      3.52 o 
  13   1  18       11.05       10.77      3.77 o 
  14   1  18        6.39        7.42      3.39 o 
  15   1  18       69.93       73.14     11.12 o 
  16   1  18      359.48      367.75     13.82 o 
  17   1  18       15.50       13.83      4.64 o 
   0   2  18     3725.81     3680.02     35.33 o 
   1   2  18      227.46      224.12      5.12 o 
   2   2  18     1029.83      973.45     10.22 o 
   3   2  18     1384.74     1381.90     12.60 o 
   4   2  18      654.87      710.71      8.55 o 
   5   2  18      175.96      128.48      4.92 o 
   6   2  18       44.64       29.06      3.59 o 
   7   2  18      126.95      130.31      6.64 o 
   8   2  18       79.27       58.37      9.46 o 
   9   2  18       16.80       13.73      4.02 o 
  10   2  18      913.06      926.61     16.14 o 
  11   2  18      146.63      153.52      8.05 o 
  12   2  18       50.96       57.72      5.82 o 
  13   2  18        0.06       10.94      4.06 o 
  14   2  18       26.27       19.98      4.99 o 
  15   2  18        1.12       10.91      4.93 o 
  16   2  18       42.11       47.90      8.68 o 
   1   3  18     1804.44     1672.51     15.33 o 
   2   3  18      199.96      188.21      5.67 o 
   3   3  18      503.65      511.43      8.13 o 
   4   3  18      129.54      110.90      5.01 o 
   5   3  18        5.32        1.52      2.28 o 
   6   3  18       40.29       33.63      3.55 o 
   7   3  18        9.33        6.45      2.78 o 
   8   3  18       81.80       60.72      4.98 o 
   9   3  18      193.46      173.60      7.89 o 
  10   3  18       46.49       42.14      5.06 o 
  11   3  18       45.02       49.68      5.34 o 
  12   3  18       31.52       30.99      5.09 o 
  13   3  18      201.34      208.80      9.26 o 
  14   3  18       58.67       64.71      6.65 o 
  15   3  18       11.47        3.08      5.43 o 
  16   3  18       26.32       33.67      8.73 o 
   0   4  18        8.01        2.69      4.86 o 
   1   4  18      977.49      961.36     13.13 o 
   2   4  18        2.98        3.00      2.74 o 
   3   4  18      174.26      148.73      6.00 o 
   4   4  18       85.19       93.83      5.12 o 
   5   4  18       13.03       14.18      3.47 o 
   6   4  18       65.27       65.66      5.06 o 
   7   4  18      110.84      116.01      6.59 o 
   8   4  18      197.22      186.29      7.68 o 
   9   4  18       85.30       94.97      7.74 o 
  10   4  18      205.12      196.62     13.89 o 
  11   4  18      114.03      110.72     11.46 o 
  12   4  18      218.26      223.02     16.41 o 
  13   4  18        0.03        8.14     11.07 o 
  14   4  18        0.45       -3.64      7.22 o 
  15   4  18      165.31      207.46     16.23 o 
   1   5  18        2.12        2.91      3.45 o 
   2   5  18      722.95      726.49     15.73 o 
   3   5  18       25.87       30.90      4.75 o 
   4   5  18        5.26       13.60      3.53 o 
   5   5  18       16.38       11.48      4.15 o 
   6   5  18      284.97      265.90     11.15 o 
   7   5  18      899.27      876.63     22.06 o 
   8   5  18      299.85      326.53     14.79 o 
   9   5  18        6.76        7.24      4.80 o 
  10   5  18      137.16      160.47     11.53 o 
  11   5  18      257.45      273.23     16.99 o 
  12   5  18       18.91       23.86      8.06 o 
  13   5  18      118.31      116.44     12.61 o 
  14   5  18      225.01      253.90     17.96 o 
  15   5  18       60.88       67.15     12.72 o 
   0   6  18      287.81      293.16     20.11 o 
   1   6  18      277.86      259.51     12.92 o 
   2   6  18        8.98       11.74      5.39 o 
   3   6  18       74.69       51.96      8.29 o 
   4   6  18       16.04       12.29      5.14 o 
   5   6  18       39.08       21.36      5.87 o 
   6   6  18       47.89       41.33      7.56 o 
   7   6  18     1139.37     1197.56     44.36 o 
   8   6  18       69.67       53.99     11.23 o 
   9   6  18       47.48       43.24      9.74 o 
  10   6  18      154.49      170.10     15.47 o 
  11   6  18      209.99      245.20     14.63 o 
  12   6  18       32.34       38.18      7.55 o 
  13   6  18       81.29      103.99     12.20 o 
  14   6  18       24.65       36.20      8.74 o 
   1   7  18      114.21       98.22     12.51 o 
   2   7  18       20.85        7.92      5.39 o 
   3   7  18        1.25        2.29      5.00 o 
   4   7  18      247.37      218.72     14.75 o 
   5   7  18       53.58       47.65      8.08 o 
   6   7  18        0.80        3.52      5.48 o 
   7   7  18        0.20       12.52      6.67 o 
   8   7  18      265.10      241.92     17.99 o 
   9   7  18        9.72        6.63      7.62 o 
  10   7  18        2.24        1.64      7.40 o 
  11   7  18        0.29       -0.87      9.39 o 
  12   7  18        7.33        1.96      7.54 o 
   0   8  18        6.19       23.88      9.50 o 
   1   8  18       14.62       21.05      6.36 o 
   2   8  18        5.24        6.15      5.17 o 
   3   8  18      117.11      159.18     12.62 o 
   4   8  18        5.92       14.54      5.73 o 
   5   8  18       75.68       60.06      9.03 o 
   6   8  18        5.08       10.80      7.26 o 
   7   8  18       11.36       17.52      7.63 o 
   8   8  18      104.87       93.33     11.47 o 
   9   8  18      136.55      151.54     16.47 o 
  10   8  18       22.39       15.90      9.52 o 
  11   8  18       27.03       32.91     10.31 o 
   1   9  18       32.77       43.95      7.91 o 
   2   9  18       21.65       29.29      9.39 o 
   3   9  18      212.49      224.99     15.63 o 
   4   9  18       21.07       20.34      7.12 o 
   5   9  18       21.02       22.21      8.82 o 
   6   9  18       38.57       31.55     10.20 o 
   7   9  18       21.46       21.92      9.04 o 
   8   9  18       20.20       26.20     12.82 o 
   0  10  18      291.10      253.46     22.15 o 
   1  10  18      336.70      432.58     32.93 o 
   2  10  18        0.94        8.87      6.56 o 
   3  10  18        0.01       -0.83      7.75 o 
   4  10  18      100.52       99.80     26.96 o 
   5  10  18       33.83       33.16     10.68 o 
   1   1  19      551.86      568.43      7.07 o 
   2   1  19       64.19       66.50      3.33 o 
   3   1  19      454.66      460.88      6.98 o 
   4   1  19       23.89       22.30      2.67 o 
   5   1  19       99.48       85.37      4.23 o 
   6   1  19       91.38       89.80      5.36 o 
   7   1  19       99.55       97.14      5.13 o 
   8   1  19       12.09        8.96      2.96 o 
   9   1  19       51.52       35.78      3.76 o 
  10   1  19       26.94       19.64      4.51 o 
  11   1  19        0.27       -1.21      3.01 o 
  12   1  19        4.78        2.15      2.82 o 
  13   1  19       36.19       19.47      3.67 o 
  14   1  19       21.39       14.94      4.24 o 
  15   1  19      109.91       94.07      8.05 o 
  16   1  19       10.06        7.58      5.18 o 
   0   2  19        0.77       -2.55      2.66 o 
   1   2  19     1664.45     1544.66     14.04 o 
   2   2  19      218.20      224.15      5.63 o 
   3   2  19        5.59        1.50      2.48 o 
   4   2  19      843.71      748.29      9.88 o 
   5   2  19       18.89       13.85      3.07 o 
   6   2  19       88.07       92.20      4.99 o 
   7   2  19      327.28      285.06      9.17 o 
   8   2  19      171.75      165.56      8.90 o 
   9   2  19        3.31       -3.22      3.22 o 
  10   2  19      172.08      173.45      8.45 o 
  11   2  19       98.59       87.43      6.66 o 
  12   2  19        6.46        5.29      3.97 o 
  13   2  19      273.00      290.29     13.13 o 
  14   2  19      149.74      169.74      9.33 o 
  15   2  19      153.75      176.86      9.43 o 
  16   2  19      153.20      152.71      8.84 o 
   1   3  19      875.02      887.49     10.84 o 
   2   3  19       67.19       60.62      3.76 o 
   3   3  19        0.01       -0.08      2.14 o 
   4   3  19      758.33      708.43     10.29 o 
   5   3  19      130.00      145.94      6.03 o 
   6   3  19        3.77        8.69      3.49 o 
   7   3  19      627.67      610.40     12.81 o 
   8   3  19        7.03        7.68      3.27 o 
   9   3  19       38.38       46.60      4.79 o 
  10   3  19        0.99        0.95      3.65 o 
  11   3  19       89.09       96.15      7.08 o 
  12   3  19        2.69       -2.56      3.91 o 
  13   3  19       53.95       53.81      5.87 o 
  14   3  19      477.05      532.62     13.06 o 
  15   3  19      275.88      342.93     13.88 o 
  16   3  19        0.18        1.20     14.38 o 
   0   4  19       56.60       48.76      5.90 o 
   1   4  19       26.98       19.93      3.44 o 
   2   4  19      123.06      136.42      5.84 o 
   3   4  19       39.08       31.41      3.71 o 
   4   4  19        0.86        1.08      2.91 o 
   5   4  19       12.12       11.04      3.49 o 
   6   4  19      189.86      182.23      7.48 o 
   7   4  19        2.30        2.20      3.46 o 
   8   4  19        4.86        8.30      3.75 o 
   9   4  19       13.53       10.29      4.66 o 
  10   4  19        0.92        4.83      6.49 o 
  11   4  19        1.39        9.63      7.04 o 
  12   4  19      181.35      168.50     14.12 o 
  13   4  19        0.45       -3.91      7.44 o 
  14   4  19      118.03      144.47     13.77 o 
  15   4  19      132.05      153.29     14.64 o 
   1   5  19       64.94       60.09      6.49 o 
   2   5  19       35.42       30.07      4.80 o 
   3   5  19      292.08      312.11     11.73 o 
   4   5  19      189.54      203.14      9.62 o 
   5   5  19      189.34      190.67     10.78 o 
   6   5  19     1060.13     1023.32     20.03 o 
   7   5  19      101.24       76.29      7.30 o 
   8   5  19       95.19      114.42      9.80 o 
   9   5  19        4.71       10.96      5.39 o 
  10   5  19      315.96      366.42     16.03 o 
  11   5  19      126.07      124.40     11.30 o 
  12   5  19      136.61      127.77     14.64 o 
  13   5  19        7.36       24.45      8.91 o 
  14   5  19       19.29       22.27     10.90 o 
   0   6  19     1503.92     1432.57     50.25 o 
   1   6  19        4.58        3.96      6.56 o 
   2   6  19       58.67       46.88      8.80 o 
   3   6  19       13.73        9.28      4.78 o 
   4   6  19      161.15      150.88     11.82 o 
   5   6  19      486.73      451.58     16.22 o 
   6   6  19        2.08        7.51      5.41 o 
   7   6  19       14.82        9.69      6.15 o 
   8   6  19        2.84        1.90      6.82 o 
   9   6  19      702.40      763.06     24.78 o 
  10   6  19       25.40       22.64      8.51 o 
  11   6  19       25.14       47.38     12.41 o 
  12   6  19      448.28      505.28     18.80 o 
  13   6  19       47.89       80.21     14.58 o 
   1   7  19       64.33       68.96      8.28 o 
   2   7  19       47.03       25.37      5.95 o 
   3   7  19       65.37       60.28      8.69 o 
   4   7  19      257.79      273.25     16.80 o 
   5   7  19       37.89       22.68      6.52 o 
   6   7  19       70.81       66.85     10.10 o 
   7   7  19       25.08       39.64      8.27 o 
   8   7  19       22.82       13.60      6.84 o 
   9   7  19        0.02        3.89      7.76 o 
  10   7  19        0.02       -4.41      7.50 o 
  11   7  19       60.01       62.47     13.06 o 
  12   7  19       23.11       21.09     11.95 o 
   0   8  19       40.40       41.57     13.53 o 
   1   8  19       11.84       11.22      5.75 o 
   2   8  19        0.17        1.26      5.40 o 
   3   8  19      216.57      219.39     15.17 o 
   4   8  19        4.30       15.47      6.24 o 
   5   8  19       17.00       19.24      8.22 o 
   6   8  19       44.23       41.67      9.15 o 
   7   8  19       31.24       31.66      9.64 o 
   8   8  19        0.35        3.49      7.71 o 
   9   8  19       32.28       32.09     11.28 o 
  10   8  19       30.17       43.59     24.26 o 
   1   9  19      145.28      155.91     13.69 o 
   2   9  19      515.95      571.65     21.37 o 
   3   9  19      141.59      133.75     12.63 o 
   4   9  19      355.72      396.12     19.97 o 
   5   9  19       88.27       90.48     11.34 o 
   6   9  19        0.04        6.39      7.40 o 
   7   9  19        8.19       30.71     11.53 o 
   0  10  19      432.29      518.86     45.83 o 
   1  10  19      251.53      255.65     23.78 o 
   2  10  19      384.80      449.48     35.46 o 
   3  10  19        7.11       10.01     10.45 o 
   0   0  20     5190.35     5431.56     57.81 o 
   1   0  20      448.07      470.31      9.52 o 
   2   0  20      103.67       82.73      5.38 o 
   3   0  20     1089.03      977.50     16.70 o 
   4   0  20      170.90      159.15      8.12 o 
   5   0  20      185.81      169.67      9.17 o 
   6   0  20       68.38       80.01      7.01 o 
   7   0  20        4.51        2.05      4.25 o 
   8   0  20       44.56       39.37      5.92 o 
   9   0  20        1.46        1.54      4.34 o 
  10   0  20       26.63       26.94      5.64 o 
  11   0  20        0.20        6.77      4.76 o 
  12   0  20       39.14       22.88      6.03 o 
  13   0  20      235.77      235.00     11.62 o 
  14   0  20       51.15       64.07      7.36 o 
  15   0  20       16.37       21.09      6.14 o 
  16   0  20        0.17        0.33      4.74 o 
   1   1  20       26.74       13.97      2.32 o 
   2   1  20     1982.68     1871.09     14.93 o 
   3   1  20       58.15       56.48      3.39 o 
   4   1  20       93.53      116.82      4.53 o 
   5   1  20      228.90      196.57      5.91 o 
   6   1  20        0.30       -1.44      2.48 o 
   7   1  20       32.28       28.78      3.45 o 
   8   1  20       74.69       60.80      4.48 o 
   9   1  20       86.99       78.13      4.95 o 
  10   1  20       46.19       46.59      4.28 o 
  11   1  20        3.26       -0.27      2.81 o 
  12   1  20      217.95      232.22      8.19 o 
  13   1  20      108.01      104.16      6.87 o 
  14   1  20       50.44       46.17      8.27 o 
  15   1  20       48.26       40.22      7.03 o 
  16   1  20       26.76       22.11      6.14 o 
   0   2  20     1229.96     1204.73     18.76 o 
   1   2  20        8.94        1.30      2.72 o 
   2   2  20       80.18       82.88      4.68 o 
   3   2  20       60.27       65.24      3.98 o 
   4   2  20      446.74      444.61      7.88 o 
   5   2  20      350.11      338.87      7.35 o 
   6   2  20       82.39       66.70      4.79 o 
   7   2  20      182.48      168.18     11.03 o 
   8   2  20      511.21      478.51     14.47 o 
   9   2  20        5.39        0.48      3.40 o 
  10   2  20        2.83        9.65      4.68 o 
  11   2  20        2.22        3.78      3.87 o 
  12   2  20     1143.86     1216.34     19.94 o 
  13   2  20      133.18      106.34      7.37 o 
  14   2  20        1.66       11.36      4.72 o 
  15   2  20       93.39       94.00      7.52 o 
   1   3  20       65.34       57.21      3.86 o 
   2   3  20        0.02        3.64      2.73 o 
   3   3  20      854.95      837.68     12.62 o 
   4   3  20     1309.69     1251.03     16.58 o 
   5   3  20      198.34      191.84      7.67 o 
   6   3  20       30.45       24.28      4.08 o 
   7   3  20        0.52       -3.41      3.41 o 
   8   3  20      204.93      207.46      8.32 o 
   9   3  20       29.86       29.53      4.43 o 
  10   3  20       34.83       41.55      4.85 o 
  11   3  20        2.28        5.28      3.80 o 
  12   3  20        0.00       -0.58      4.41 o 
  13   3  20        0.48       -0.95      3.74 o 
  14   3  20       81.69      104.08      8.40 o 
  15   3  20      101.94      102.85      8.25 o 
   0   4  20       10.68        1.15      6.52 o 
   1   4  20      185.48      195.79      6.97 o 
   2   4  20      211.88      239.01      8.06 o 
   3   4  20      231.69      220.64      7.23 o 
   4   4  20      129.14      133.25      6.30 o 
   5   4  20        1.31        6.02      3.45 o 
   6   4  20      305.35      301.16      8.75 o 
   7   4  20       30.90       23.30      4.03 o 
   8   4  20       97.60       98.11      7.83 o 
   9   4  20        0.01        1.45      4.86 o 
  10   4  20       83.52       83.74      9.17 o 
  11   4  20      426.45      458.50     19.32 o 
  12   4  20      283.53      321.24     21.58 o 
  13   4  20       11.45       18.48     10.37 o 
  14   4  20       17.98       16.68      8.70 o 
   1   5  20        9.31        9.27      3.73 o 
   2   5  20       16.79        9.69      5.20 o 
   3   5  20      196.10      196.29      9.56 o 
   4   5  20       85.60       67.47      7.06 o 
   5   5  20        0.68       -3.49      4.14 o 
   6   5  20        5.14       10.57      4.92 o 
   7   5  20        2.96        5.27      4.92 o 
   8   5  20      127.00      121.25     10.53 o 
   9   5  20        7.89       17.98      6.43 o 
  10   5  20      554.67      604.20     19.49 o 
  11   5  20      193.17      214.15     14.09 o 
  12   5  20       12.50        5.60      6.48 o 
  13   5  20        0.00        3.09      7.95 o 
   0   6  20      450.92      468.30     22.69 o 
   1   6  20       16.31       13.48      4.91 o 
   2   6  20       43.87       39.70      6.84 o 
   3   6  20      229.48      221.21     14.09 o 
   4   6  20       40.19       51.50      8.67 o 
   5   6  20        4.44        2.10      6.19 o 
   6   6  20       59.97       44.31      8.96 o 
   7   6  20      349.34      397.39     18.28 o 
   8   6  20      100.18       86.61      9.34 o 
   9   6  20       26.21       26.83      6.75 o 
  10   6  20       18.63       44.07      7.75 o 
  11   6  20      299.68      320.68     16.25 o 
  12   6  20      117.51      128.53     17.38 o 
   1   7  20        2.12        4.96      4.78 o 
   2   7  20       25.89       32.52      6.51 o 
   3   7  20       65.72       59.71      9.98 o 
   4   7  20      111.96      102.76     10.79 o 
   5   7  20       60.11       57.21      8.73 o 
   6   7  20       76.17       71.65     13.96 o 
   7   7  20        1.02        4.67      7.03 o 
   8   7  20       11.95       21.59      7.66 o 
   9   7  20        2.06        4.57      7.64 o 
  10   7  20       88.91       99.06     16.01 o 
  11   7  20       61.47       81.00     21.61 o 
   0   8  20        4.90       24.76     10.24 o 
   1   8  20      276.59      264.40     17.58 o 
   2   8  20        5.22        7.79      6.23 o 
   3   8  20        0.64       -4.56      5.27 o 
   4   8  20      111.05      125.61     11.85 o 
   5   8  20        0.10        3.03      7.66 o 
   6   8  20       24.84       18.91      7.92 o 
   7   8  20       24.33       25.08      9.86 o 
   8   8  20       50.96       44.20     10.81 o 
   9   8  20       41.65       25.01     11.69 o 
   1   9  20      179.77      222.35     14.30 o 
   2   9  20       40.58       38.71      8.33 o 
   3   9  20        8.15        5.18      7.35 o 
   4   9  20      133.32      135.79     12.74 o 
   5   9  20       66.03       67.98     14.82 o 
   6   9  20      437.46      532.85     33.94 o 
   1   1  21        0.83       -1.70      2.13 o 
   2   1  21      281.35      304.60      5.87 o 
   3   1  21      577.45      573.24      9.35 o 
   4   1  21      637.81      640.92      9.69 o 
   5   1  21      165.04      138.97      5.72 o 
   6   1  21       93.99       73.29      4.55 o 
   7   1  21       54.15       57.49      4.34 o 
   8   1  21        5.94        6.86      3.06 o 
   9   1  21        4.71        5.96      2.95 o 
  10   1  21       69.93       66.54      4.98 o 
  11   1  21       16.26       13.23      3.48 o 
  12   1  21       33.62       32.20      4.74 o 
  13   1  21      231.01      256.25     11.32 o 
  14   1  21       42.07       40.62      7.56 o 
  15   1  21       83.43       79.58      6.45 o 
   0   2  21     4925.35     4771.40     50.79 o 
   1   2  21      150.33      132.22      5.74 o 
   2   2  21       52.97       58.74      4.30 o 
   3   2  21     1512.24     1408.07     16.78 o 
   4   2  21      286.21      276.51      6.80 o 
   5   2  21       60.67       51.94      4.12 o 
   6   2  21       48.88       39.22      5.02 o 
   7   2  21       65.94       45.76      4.75 o 
   8   2  21      220.32      232.97      9.32 o 
   9   2  21       22.97       24.68      5.62 o 
  10   2  21       97.88      105.97      7.64 o 
  11   2  21      102.70      106.93      7.60 o 
  12   2  21      629.01      674.34     14.93 o 
  13   2  21       34.64       31.16      5.51 o 
  14   2  21        4.71        4.46      4.56 o 
  15   2  21       12.68       10.60      4.34 o 
   1   3  21       38.60       40.05      5.05 o 
   2   3  21       84.28       80.43      5.76 o 
   3   3  21      388.69      379.05      9.86 o 
   4   3  21       17.46       20.87      4.31 o 
   5   3  21        6.76       10.82      3.67 o 
   6   3  21      470.27      429.95     10.10 o 
   7   3  21      342.41      345.76     10.50 o 
   8   3  21       55.90       71.09      5.69 o 
   9   3  21       16.42       17.47      4.03 o 
  10   3  21        2.64       -3.57      3.57 o 
  11   3  21      108.03      102.01      6.57 o 
  12   3  21        2.59       11.70      4.17 o 
  13   3  21       61.69       57.29      5.52 o 
  14   3  21      472.79      522.35     11.85 o 
   0   4  21        8.22        0.76      4.54 o 
   1   4  21      311.42      322.99      8.45 o 
   2   4  21       13.70        6.31      3.35 o 
   3   4  21        8.06        4.39      3.00 o 
   4   4  21       10.99        8.13      3.45 o 
   5   4  21       45.94       52.92      4.73 o 
   6   4  21      232.56      226.06      8.28 o 
   7   4  21       11.59        6.77      3.64 o 
   8   4  21      189.95      203.29     10.49 o 
   9   4  21       17.92        4.36      6.66 o 
  10   4  21       27.21       22.00      7.61 o 
  11   4  21       57.78       93.34     11.20 o 
  12   4  21      607.32      626.25     22.70 o 
  13   4  21       18.19        7.11      8.33 o 
  14   4  21       19.14       28.36      8.62 o 
   1   5  21       29.08       24.49      5.55 o 
   2   5  21       42.41       26.96      5.04 o 
   3   5  21      367.42      390.34     12.10 o 
   4   5  21        2.25        5.78      4.10 o 
   5   5  21       90.41      102.47     10.04 o 
   6   5  21       16.99       14.96      4.34 o 
   7   5  21        5.55        2.50      5.17 o 
   8   5  21      383.65      374.90     14.84 o 
   9   5  21       38.27       41.71      8.11 o 
  10   5  21       50.69       38.35      7.86 o 
  11   5  21      172.58      152.90     12.36 o 
  12   5  21        0.85        7.48      6.62 o 
  13   5  21       71.92       84.91     11.57 o 
   0   6  21      242.41      288.40     20.94 o 
   1   6  21      359.20      358.03     14.98 o 
   2   6  21      147.36      162.49     11.46 o 
   3   6  21      134.71      144.20     10.92 o 
   4   6  21       78.71       82.57     12.16 o 
   5   6  21      824.01      849.68     32.37 o 
   6   6  21        0.54       -2.05      5.04 o 
   7   6  21       97.81      107.91      8.94 o 
   8   6  21       82.33       99.99      9.12 o 
   9   6  21      142.29      143.09     10.87 o 
  10   6  21       16.21        9.93     10.38 o 
  11   6  21       18.71        5.51      6.19 o 
  12   6  21      194.49      182.44     16.00 o 
   1   7  21       32.24       38.64      7.17 o 
   2   7  21       52.91       57.52      7.91 o 
   3   7  21       31.04       30.59      6.38 o 
   4   7  21        4.72        1.08      5.92 o 
   5   7  21        0.97        7.97      6.77 o 
   6   7  21      107.39      109.94     20.67 o 
   7   7  21       77.77       79.70     12.06 o 
   8   7  21      135.84      116.24     17.45 o 
   9   7  21        5.95        8.69      7.91 o 
  10   7  21        4.70       -2.21      8.38 o 
   0   8  21      328.20      323.45     23.77 o 
   1   8  21      145.94      191.15     13.21 o 
   2   8  21       58.53       41.69      8.80 o 
   3   8  21      246.43      272.41     17.14 o 
   4   8  21       29.96       33.13      7.53 o 
   5   8  21        7.91       11.03      6.45 o 
   6   8  21        0.15       10.35     13.45 o 
   7   8  21       71.73       56.73     11.82 o 
   8   8  21        0.20        9.10      9.75 o 
   1   9  21      157.18      190.42     28.02 o 
   2   9  21       97.10      118.23     13.03 o 
   3   9  21       31.89       61.97     11.29 o 
   4   9  21      182.06      188.57     19.03 o 
   5   9  21      349.65      429.16     34.49 o 
   0   0  22     2178.84     2209.81     31.32 o 
   1   0  22     1083.33     1021.85     15.58 o 
   2   0  22        1.44        0.08      3.81 o 
   3   0  22       83.51       75.32      7.47 o 
   4   0  22       55.08       51.06      6.15 o 
   5   0  22      399.22      409.99     12.44 o 
   6   0  22        9.64        1.93      4.42 o 
   7   0  22       40.14       46.34      6.67 o 
   8   0  22       25.89       30.31      5.80 o 
   9   0  22       36.90       29.91      5.93 o 
  10   0  22      127.28      119.41     12.26 o 
  11   0  22       26.79       17.35      6.93 o 
  12   0  22       48.83       58.80      8.02 o 
  13   0  22       25.67       19.32      6.23 o 
  14   0  22      114.15      121.25      9.09 o 
   1   1  22        3.20        3.24      2.41 o 
   2   1  22      153.15      154.54      5.15 o 
   3   1  22      158.70      140.24      5.19 o 
   4   1  22      101.83       93.27      6.60 o 
   5   1  22        0.31        4.41      2.86 o 
   6   1  22       62.93       72.07      4.72 o 
   7   1  22      125.85      141.23      6.49 o 
   8   1  22        1.38        1.81      2.70 o 
   9   1  22      176.45      205.59      7.49 o 
  10   1  22        3.17       -0.13      3.10 o 
  11   1  22      197.40      190.16      9.49 o 
  12   1  22       72.71       74.95      7.15 o 
  13   1  22       85.24       95.16      7.22 o 
  14   1  22      123.69      113.74     10.01 o 
   0   2  22       66.96       74.73      6.78 o 
   1   2  22       14.86       10.13      3.27 o 
   2   2  22       40.93       48.89      4.20 o 
   3   2  22       54.61       58.73      4.56 o 
   4   2  22        8.87       10.88      3.20 o 
   5   2  22       21.37       19.64      4.84 o 
   6   2  22       47.14       18.11      4.74 o 
   7   2  22       29.11       23.92      4.63 o 
   8   2  22      396.01      404.78     13.12 o 
   9   2  22       30.34       35.95      5.30 o 
  10   2  22       13.69       25.03      5.33 o 
  11   2  22       38.25       33.20      5.39 o 
  12   2  22        5.30        6.56      4.62 o 
  13   2  22        0.27        0.74      4.39 o 
  14   2  22      336.47      344.65     23.02 o 
   1   3  22      299.41      309.94      9.94 o 
   2   3  22       53.75       55.65      5.72 o 
   3   3  22       81.07       76.20      6.44 o 
   4   3  22      122.09      138.79      7.40 o 
   5   3  22       80.46       64.66      6.45 o 
   6   3  22      206.18      188.81      8.33 o 
   7   3  22      250.31      263.05     11.17 o 
   8   3  22       99.83       92.96      6.43 o 
   9   3  22       12.70       16.74      4.20 o 
  10   3  22      250.04      249.76      9.20 o 
  11   3  22       15.03       -0.30      3.97 o 
  12   3  22        8.95       18.06      4.32 o 
  13   3  22      489.50      575.36     16.62 o 
  14   3  22       39.15       54.24      8.81 o 
   0   4  22      144.30      141.63     10.81 o 
   1   4  22       82.15       89.70      6.50 o 
   2   4  22        8.08       13.19      4.16 o 
   3   4  22       46.80       40.29      4.73 o 
   4   4  22       33.49       26.46      4.60 o 
   5   4  22      118.54      126.94      6.88 o 
   6   4  22      354.60      335.41      9.66 o 
   7   4  22       17.02       14.00      5.44 o 
   8   4  22      105.47      111.95     11.30 o 
   9   4  22       54.05       86.96      9.86 o 
  10   4  22       50.00       49.30      9.45 o 
  11   4  22       25.78       39.08     12.47 o 
  12   4  22      674.11      710.81     24.29 o 
  13   4  22        7.14        2.64      6.58 o 
   1   5  22        0.10        5.04      4.27 o 
   2   5  22       35.60       31.96      5.29 o 
   3   5  22       20.92       14.96      4.80 o 
   4   5  22       77.08       64.23      7.19 o 
   5   5  22       50.57       55.37      6.92 o 
   6   5  22      159.94      177.57     10.63 o 
   7   5  22       73.84       80.06     11.72 o 
   8   5  22      248.12      242.26     16.88 o 
   9   5  22       55.94       70.00      9.35 o 
  10   5  22      127.66      130.66     11.69 o 
  11   5  22        7.41        8.30      6.91 o 
  12   5  22        0.74        6.38      7.11 o 
   0   6  22      482.82      508.33     19.82 o 
   1   6  22       29.02       41.21      5.96 o 
   2   6  22        2.21        7.24      4.52 o 
   3   6  22       37.92       42.78      6.19 o 
   4   6  22        1.13       -0.92      4.12 o 
   5   6  22      116.32       92.14      9.76 o 
   6   6  22        6.35        8.01      5.79 o 
   7   6  22       12.76       11.38      5.97 o 
   8   6  22       57.13       53.42      7.66 o 
   9   6  22       43.44       39.01      7.06 o 
  10   6  22      111.15      114.68      9.94 o 
  11   6  22       69.88       82.87     10.97 o 
   1   7  22        5.88       10.98      5.72 o 
   2   7  22        0.47        1.99      5.10 o 
   3   7  22        1.73       -0.05      5.14 o 
   4   7  22      221.83      247.84     17.91 o 
   5   7  22      213.11      224.60     17.70 o 
   6   7  22        7.08        1.60      6.90 o 
   7   7  22        0.08       -3.71      6.19 o 
   8   7  22       10.47       19.09      8.27 o 
   9   7  22        2.23       -1.50     13.38 o 
   0   8  22       29.45       19.59     10.56 o 
   1   8  22      121.05      107.35     10.49 o 
   2   8  22      160.43      150.90     12.26 o 
   3   8  22       10.80       11.54      5.75 o 
   4   8  22      322.97      316.88     16.70 o 
   5   8  22       31.90       23.77      9.13 o 
   6   8  22      115.26      109.13     15.62 o 
   7   8  22       30.22       15.85     16.93 o 
   1   9  22      430.12      487.06     34.45 o 
   2   9  22        0.43       -1.06      9.31 o 
   1   1  23     1055.86     1069.75     12.04 o 
   2   1  23       95.87       75.73      3.97 o 
   3   1  23      132.85      140.33      5.40 o 
   4   1  23      153.52      143.03      5.90 o 
   5   1  23      550.68      514.55     16.94 o 
   6   1  23      146.15      143.73      7.52 o 
   7   1  23       20.23       20.93      3.27 o 
   8   1  23        6.83        7.84      3.19 o 
   9   1  23       55.83       43.96      5.18 o 
  10   1  23       57.52       47.62      6.26 o 
  11   1  23       37.34       35.72      5.61 o 
  12   1  23       43.96       46.14      6.03 o 
  13   1  23      383.80      437.17     16.62 o 
  14   1  23       73.90       83.36      8.19 o 
   0   2  23      258.61      280.43     12.29 o 
   1   2  23       56.44       45.15      4.63 o 
   2   2  23       29.48       32.17      3.92 o 
   3   2  23      279.66      279.40      7.93 o 
   4   2  23      481.46      479.39     12.06 o 
   5   2  23        9.97        0.70      2.55 o 
   6   2  23      358.10      267.63     17.28 o 
   7   2  23      217.12      207.46      8.46 o 
   8   2  23      917.80      959.79     17.16 o 
   9   2  23       16.39       16.32      6.31 o 
  10   2  23        3.65        1.66      4.35 o 
  11   2  23       59.48       35.52      5.46 o 
  12   2  23        3.71        4.47      4.68 o 
  13   2  23       61.57       78.68      6.85 o 
   1   3  23      585.06      598.15     13.24 o 
   2   3  23        2.46       -3.16      3.87 o 
   3   3  23        7.81        7.60      4.18 o 
   4   3  23       41.24       43.94      5.13 o 
   5   3  23       41.61       41.75      5.08 o 
   6   3  23        4.94        8.71      3.99 o 
   7   3  23       34.57       45.84      5.37 o 
   8   3  23        2.54        5.29      4.06 o 
   9   3  23      169.05      162.85      8.29 o 
  10   3  23        5.17        1.46      3.95 o 
  11   3  23      149.56      149.09      8.40 o 
  12   3  23       80.92       88.34      7.01 o 
  13   3  23       82.61       61.51      8.34 o 
   0   4  23       24.79       32.33      6.96 o 
   1   4  23        0.66       -1.06      4.35 o 
   2   4  23        7.25        5.75      4.10 o 
   3   4  23        0.17        0.09      3.82 o 
   4   4  23        0.71        1.43      3.95 o 
   5   4  23      620.61      636.91     12.71 o 
   6   4  23       15.69       15.81      5.19 o 
   7   4  23      390.15      405.21     16.08 o 
   8   4  23        6.27       10.21      6.54 o 
   9   4  23       14.28       11.71      6.40 o 
  10   4  23        2.79        2.11      6.56 o 
  11   4  23      119.24       90.44     10.32 o 
  12   4  23       79.76       72.08     10.29 o 
   1   5  23       27.10       29.87      7.65 o 
   2   5  23      113.91      154.47     14.29 o 
   3   5  23       85.04       91.42      8.30 o 
   4   5  23       13.84       21.27      6.43 o 
   5   5  23      108.37      121.97      9.96 o 
   6   5  23       41.11       48.05      7.85 o 
   7   5  23       25.41        5.64      5.34 o 
   8   5  23        3.65       13.98      8.45 o 
   9   5  23        0.71       -6.30      6.30 o 
  10   5  23       50.68       36.17     11.80 o 
  11   5  23      162.82      171.91     13.01 o 
   0   6  23     1152.06     1308.07     32.20 o 
   1   6  23       49.02       58.84      7.04 o 
   2   6  23      152.83      171.20      9.90 o 
   3   6  23       59.42       52.73      6.62 o 
   4   6  23       24.32       22.27      5.83 o 
   5   6  23       11.04       11.02      5.56 o 
   6   6  23        0.47        5.24      4.79 o 
   7   6  23        7.86        6.63      7.93 o 
   8   6  23      148.10      136.59     13.00 o 
   9   6  23       44.39       37.34     11.43 o 
  10   6  23       40.49       40.12     11.60 o 
   1   7  23        8.30        8.40      5.92 o 
   2   7  23       23.87       25.62      6.65 o 
   3   7  23        8.68        2.95      5.47 o 
   4   7  23      152.92      178.58     12.83 o 
   5   7  23       73.25       81.90     10.38 o 
   6   7  23       11.53       26.56      8.94 o 
   7   7  23       30.65       42.83     11.42 o 
   8   7  23       45.75       60.73     21.22 o 
   0   8  23      433.30      528.29     28.34 o 
   1   8  23        6.68       17.58     10.35 o 
   2   8  23        1.85       11.37      6.17 o 
   3   8  23       43.00       55.11     11.14 o 
   4   8  23        7.71       19.90      6.65 o 
   5   8  23      282.66      340.87     31.02 o 
   0   0  24      237.19      227.95     13.35 o 
   1   0  24        2.03        1.86      3.98 o 
   2   0  24      164.36      153.23      9.10 o 
   3   0  24       81.73       92.07      7.54 o 
   4   0  24      100.42      108.02      8.04 o 
   5   0  24      163.79      167.63      9.74 o 
   6   0  24      344.15      322.72     11.91 o 
   7   0  24        3.24       -0.48      4.81 o 
   8   0  24       50.93       56.37      6.98 o 
   9   0  24        0.05        0.84      4.86 o 
  10   0  24       33.65       37.66      6.97 o 
  11   0  24        0.20        0.01      4.95 o 
  12   0  24      557.61      636.20     16.87 o 
  13   0  24        8.88        6.21      6.27 o 
   1   1  24       22.10       16.85      2.85 o 
   2   1  24      342.91      340.80      8.07 o 
   3   1  24      290.80      308.75      7.90 o 
   4   1  24       40.58       19.44      3.12 o 
   5   1  24      102.60       97.17      5.19 o 
   6   1  24      353.98      361.11      8.39 o 
   7   1  24       99.10      105.22      6.17 o 
   8   1  24       87.41      103.15      7.34 o 
   9   1  24        9.79       22.03      4.96 o 
  10   1  24       41.64       54.49      6.13 o 
  11   1  24       34.19       38.56      5.74 o 
  12   1  24       55.01       52.09      7.12 o 
  13   1  24        0.34        1.85      4.87 o 
   0   2  24     1301.52     1321.21     43.21 o 
   1   2  24      118.16      124.43      7.20 o 
   2   2  24       65.40       51.90      5.45 o 
   3   2  24       56.06       48.83      4.85 o 
   4   2  24        0.69        0.95      2.79 o 
   5   2  24        0.91       -3.62      3.79 o 
   6   2  24       48.92       49.68      7.34 o 
   7   2  24        0.82        3.92      3.92 o 
   8   2  24      106.56      104.57      6.89 o 
   9   2  24       29.85       23.20      4.81 o 
  10   2  24      100.92      112.01      7.87 o 
  11   2  24       12.07       11.93      4.75 o 
  12   2  24        0.32        0.69      3.86 o 
  13   2  24      475.01      569.91     25.44 o 
   1   3  24        2.76        4.35      4.01 o 
   2   3  24        7.34        9.05      4.16 o 
   3   3  24        8.65       12.87      4.48 o 
   4   3  24        9.20        7.78      6.06 o 
   5   3  24       11.42        1.40      4.09 o 
   6   3  24        0.77        3.78      3.99 o 
   7   3  24       35.80       26.96      5.52 o 
   8   3  24       41.85       44.55      5.53 o 
   9   3  24      244.77      295.39     10.63 o 
  10   3  24      179.10      182.85      9.14 o 
  11   3  24       94.31       89.13      6.93 o 
  12   3  24       54.30       65.44      6.83 o 
   0   4  24      895.14      954.62     23.33 o 
   1   4  24       45.96       40.63      5.41 o 
   2   4  24        8.42        0.49      4.08 o 
   3   4  24       20.94       19.90      4.85 o 
   4   4  24        4.80        6.98      4.35 o 
   5   4  24       12.28        8.75      6.80 o 
   6   4  24      120.74      139.43     10.75 o 
   7   4  24      188.32      211.02     15.11 o 
   8   4  24      116.16      120.41     13.89 o 
   9   4  24       27.22       13.24      5.92 o 
  10   4  24        0.24        7.64      6.41 o 
  11   4  24      107.24       95.53     11.59 o 
   1   5  24      734.77      805.86     20.76 o 
   2   5  24        0.10       -4.89      5.28 o 
   3   5  24       21.05        8.20      6.02 o 
   4   5  24        5.29       21.13      6.54 o 
   5   5  24      276.90      304.73     14.86 o 
   6   5  24      228.88      264.51     14.04 o 
   7   5  24        4.50        1.18      7.22 o 
   8   5  24       33.66       15.84      6.03 o 
   9   5  24       33.69       20.81      7.65 o 
  10   5  24       44.15       58.97      9.40 o 
   0   6  24       89.51      100.81     24.09 o 
   1   6  24       68.60       71.40     10.05 o 
   2   6  24       56.32       52.63      7.12 o 
   3   6  24       95.30       94.14      8.54 o 
   4   6  24        6.59        9.61      6.32 o 
   5   6  24        4.23       10.93      5.80 o 
   6   6  24       91.77      100.81      9.61 o 
   7   6  24       99.21      113.05     11.05 o 
   8   6  24        2.93       12.55      7.20 o 
   9   6  24       16.92       33.09     10.46 o 
   1   7  24      152.95      174.38     12.69 o 
   2   7  24      189.19      180.27     18.08 o 
   3   7  24       10.94        7.38      7.19 o 
   4   7  24        0.20        0.22      6.06 o 
   5   7  24        9.19        7.32      8.23 o 
   6   7  24      125.13      130.23     22.85 o 
   0   8  24       34.88       28.50     10.93 o 
   1   8  24        0.31       11.95      6.82 o 
   2   8  24       37.63       43.99     10.96 o 
   1   1  25      215.02      228.80      6.87 o 
   2   1  25       26.38       32.78      3.70 o 
   3   1  25        0.26       -0.09      2.64 o 
   4   1  25      115.28      129.10      6.06 o 
   5   1  25        4.89        4.41      3.52 o 
   6   1  25       81.70       80.07      6.39 o 
   7   1  25      203.14      195.20      9.36 o 
   8   1  25       17.48       11.23      4.44 o 
   9   1  25        6.34       11.63      4.70 o 
  10   1  25        0.47       -4.28      4.28 o 
  11   1  25      105.60      117.58      8.11 o 
  12   1  25       18.94       12.49      4.40 o 
   0   2  25      276.63      273.12     14.43 o 
   1   2  25       32.12       20.59      4.27 o 
   2   2  25       10.71        4.54      3.35 o 
   3   2  25        3.13        2.29      3.81 o 
   4   2  25      187.57      190.27      9.11 o 
   5   2  25      346.26      347.62     11.70 o 
   6   2  25        8.41        2.31      3.85 o 
   7   2  25      206.93      209.96      9.04 o 
   8   2  25      245.61      245.23      9.70 o 
   9   2  25      363.13      404.51     11.22 o 
  10   2  25       45.70       70.42      6.78 o 
  11   2  25      505.26      510.45     13.35 o 
  12   2  25      864.13      952.28     17.58 o 
   1   3  25      210.37      219.58      9.67 o 
   2   3  25      692.06      669.84     14.45 o 
   3   3  25        4.21       -0.45      4.29 o 
   4   3  25       99.28      101.10      7.52 o 
   5   3  25       24.90       19.24      4.79 o 
   6   3  25       47.34       46.02      5.53 o 
   7   3  25       21.70       21.90      5.07 o 
   8   3  25        0.14        3.62      4.22 o 
   9   3  25       78.27       66.63      6.46 o 
  10   3  25      338.20      393.01     13.26 o 
  11   3  25       17.32       14.21      5.49 o 
   0   4  25     1059.88     1199.15     26.93 o 
   1   4  25       66.96       58.04      6.09 o 
   2   4  25        0.40       -1.58      4.15 o 
   3   4  25        0.05       -0.30      4.20 o 
   4   4  25      109.30      110.57      9.63 o 
   5   4  25       53.69       50.77      8.81 o 
   6   4  25      181.47      196.72     13.55 o 
   7   4  25       45.73       55.60      9.45 o 
   8   4  25        1.97        1.33      6.61 o 
   9   4  25       26.85       24.09      7.46 o 
  10   4  25       20.38       13.17      6.25 o 
   1   5  25       16.62       22.80      6.78 o 
   2   5  25      102.43       94.32      9.61 o 
   3   5  25       10.86       11.78      6.71 o 
   4   5  25       82.83       63.86      8.61 o 
   5   5  25        0.09        6.09      6.03 o 
   6   5  25      139.73      138.19     12.50 o 
   7   5  25        0.02       -4.01      7.90 o 
   8   5  25      117.49      127.45     21.22 o 
   9   5  25        2.84        7.94      7.05 o 
   0   6  25      202.07      225.16     19.12 o 
   1   6  25        2.95       12.27      6.03 o 
   2   6  25       47.93       51.14     12.94 o 
   3   6  25      242.88      231.08     16.98 o 
   4   6  25      436.07      491.04     17.43 o 
   5   6  25      139.44      150.42     11.31 o 
   6   6  25        9.76       18.34      6.72 o 
   7   6  25        1.78        4.89      5.76 o 
   1   7  25       16.85       19.33      8.90 o 
   2   7  25       25.41       20.96      8.80 o 
   3   7  25       58.44       81.50     14.42 o 
   4   7  25       57.16       60.43     14.85 o 
   5   7  25      171.52      136.98     30.37 o 
   0   0  26       52.60       50.12      9.54 o 
   1   0  26      139.58      148.95      8.95 o 
   2   0  26       50.63       43.12      5.76 o 
   3   0  26       90.67       84.21      7.03 o 
   4   0  26        1.15       10.65      5.08 o 
   5   0  26       53.86       62.14      6.91 o 
   6   0  26      679.76      671.60     16.82 o 
   7   0  26        0.48        7.09      5.38 o 
   8   0  26        0.94       -4.67      4.67 o 
   9   0  26       67.59       76.10      7.74 o 
  10   0  26       16.82       22.82      5.95 o 
  11   0  26      124.77      119.70     10.29 o 
   1   1  26       16.32       20.87      4.13 o 
   2   1  26      102.26       86.78      6.76 o 
   3   1  26       22.32       25.73      4.84 o 
   4   1  26        2.47        7.28      3.87 o 
   5   1  26      190.67      203.25      8.77 o 
   6   1  26      195.14      224.11      9.01 o 
   7   1  26      561.02      562.83     13.48 o 
   8   1  26       17.64       20.78      5.22 o 
   9   1  26       17.01       12.39      4.93 o 
  10   1  26      284.14      318.60     11.42 o 
  11   1  26       18.08       13.80      4.48 o 
   0   2  26      519.05      553.93     19.00 o 
   1   2  26      160.10      128.52      8.94 o 
   2   2  26       21.76       16.45      4.31 o 
   3   2  26        6.53        6.51      4.09 o 
   4   2  26       12.43       11.52      4.68 o 
   5   2  26       48.65       44.00      5.67 o 
   6   2  26       11.19       15.54      4.83 o 
   7   2  26      323.32      366.22     11.62 o 
   8   2  26      113.41      119.43      8.13 o 
   9   2  26       59.64       69.09      6.58 o 
  10   2  26       86.34       83.28      6.64 o 
  11   2  26        1.55        7.82      4.42 o 
   1   3  26       56.03       52.71      6.19 o 
   2   3  26        3.51       -1.01      4.53 o 
   3   3  26      112.27      113.26      7.56 o 
   4   3  26       19.35       16.20      4.67 o 
   5   3  26        0.87        3.63      4.84 o 
   6   3  26      217.80      233.92     13.00 o 
   7   3  26        6.94        8.04      4.54 o 
   8   3  26        4.57       11.97      4.38 o 
   9   3  26       94.16       98.45      8.34 o 
  10   3  26       48.18       50.81      6.51 o 
   0   4  26      487.57      533.36     24.28 o 
   1   4  26        5.49        1.70      6.29 o 
   2   4  26       36.06       18.53      7.55 o 
   3   4  26       82.54      100.64     11.04 o 
   4   4  26       10.83       -3.20      6.65 o 
   5   4  26        1.51        6.16      7.06 o 
   6   4  26      225.84      247.90     16.52 o 
   7   4  26        3.73       -0.30      7.69 o 
   8   4  26        6.60       19.33      7.93 o 
   9   4  26       14.84       15.84      7.29 o 
   1   5  26       45.17       29.08      7.18 o 
   2   5  26      221.25      268.51     14.57 o 
   3   5  26       10.25       12.28      6.34 o 
   4   5  26      249.24      270.75     14.82 o 
   5   5  26        0.88       -0.38      6.94 o 
   6   5  26      227.36      238.75     14.97 o 
   7   5  26       63.00       69.04     11.06 o 
   8   5  26      239.38      229.70     18.64 o 
   0   6  26       43.74       50.54     11.32 o 
   1   6  26        5.15       13.23      6.68 o 
   2   6  26       51.22       20.96      9.49 o 
   3   6  26        2.71       11.91      6.81 o 
   4   6  26      111.70      123.37     11.02 o 
   5   6  26        0.12       11.96      7.08 o 
   6   6  26      119.41      125.48     29.63 o 
   1   7  26       44.28       41.48     12.18 o 
   1   1  27      329.98      378.90     11.15 o 
   2   1  27       77.90       93.17      7.06 o 
   3   1  27        1.85        7.92      4.38 o 
   4   1  27       35.41       28.00      4.75 o 
   5   1  27        4.56        8.98      3.99 o 
   6   1  27        0.64        1.76      3.88 o 
   7   1  27      249.38      256.76      9.82 o 
   8   1  27        2.62        1.42      4.80 o 
   9   1  27       65.69       60.23      6.53 o 
  10   1  27       55.16       52.88      6.07 o 
   0   2  27      133.43      164.90     10.94 o 
   1   2  27        0.33       -3.87      3.87 o 
   2   2  27       14.17       19.99      4.60 o 
   3   2  27        1.01       -1.08      4.30 o 
   4   2  27      176.29      176.16      9.42 o 
   5   2  27      115.65      115.92      8.11 o 
   6   2  27      123.55      155.35      9.50 o 
   7   2  27       20.92       21.28      4.40 o 
   8   2  27      157.67      188.74      9.67 o 
   9   2  27      125.25      135.10      7.87 o 
   1   3  27      195.96      217.22      9.09 o 
   2   3  27       34.22       25.69      4.77 o 
   3   3  27        0.35        3.21      4.12 o 
   4   3  27       38.24       41.92      6.23 o 
   5   3  27      324.78      376.18     11.84 o 
   6   3  27      710.60      802.57     16.81 o 
   7   3  27       31.31       38.19      5.78 o 
   8   3  27       93.25       93.28      7.00 o 
   9   3  27      374.68      450.45     12.71 o 
   0   4  27      133.37      128.67     15.19 o 
   1   4  27      225.06      209.11     12.91 o 
   2   4  27       27.72       23.36      7.72 o 
   3   4  27       30.55       33.42      8.17 o 
   4   4  27        1.04       -7.85      7.85 o 
   5   4  27      140.47      158.39     13.78 o 
   6   4  27       95.54       81.45     11.79 o 
   7   4  27        2.95       -8.60      9.16 o 
   8   4  27        4.36        8.99      8.53 o 
   1   5  27      193.53      191.70     12.98 o 
   2   5  27        4.05        5.83      6.42 o 
   3   5  27        0.05       11.37      6.77 o 
   4   5  27        8.77       14.27      7.32 o 
   5   5  27        7.05       -3.43      6.89 o 
   6   5  27       58.86       62.58     10.77 o 
   0   6  27      317.78      354.54     43.18 o 
   1   6  27      141.29      161.40     12.37 o 
   2   6  27       37.08       41.02      8.97 o 
   3   6  27        5.83        3.52      6.94 o 
   0   0  28      186.70      218.82     15.23 o 
   1   0  28        1.85        0.58      6.20 o 
   2   0  28      120.96      120.43      8.39 o 
   3   0  28       21.29       21.69      5.52 o 
   4   0  28        0.93        0.24      4.30 o 
   5   0  28       23.29       30.63      5.37 o 
   6   0  28      216.25      264.67     12.56 o 
   7   0  28      192.90      184.06     12.13 o 
   8   0  28       13.63       19.66      9.26 o 
   9   0  28        1.02        2.50      7.25 o 
   1   1  28       12.83       19.99      4.79 o 
   2   1  28      111.10      136.38      8.08 o 
   3   1  28       15.16       21.70      4.72 o 
   4   1  28       34.84       29.28      5.22 o 
   5   1  28        0.01        3.45      3.98 o 
   6   1  28        2.22       -3.26      3.80 o 
   7   1  28      166.86      164.53      8.41 o 
   8   1  28      105.64      103.37      6.97 o 
   9   1  28        8.22       16.91      8.23 o 
   0   2  28      203.22      200.23     15.98 o 
   1   2  28       11.82        8.55      4.13 o 
   2   2  28       12.41        5.47      3.91 o 
   3   2  28       16.50       10.42      3.90 o 
   4   2  28       54.05       31.19      7.85 o 
   5   2  28      190.65      197.96     10.16 o 
   6   2  28       10.67       19.74      5.20 o 
   7   2  28       30.89       30.30      5.39 o 
   8   2  28      127.72      108.80      7.78 o 
   1   3  28        1.27        7.18      4.14 o 
   2   3  28      132.22      157.25      8.17 o 
   3   3  28       40.76       51.72      6.34 o 
   4   3  28      223.87      233.22     10.25 o 
   5   3  28      110.08      106.83      7.70 o 
   6   3  28       31.91       36.47      6.72 o 
   7   3  28       25.49       30.73      7.37 o 
   0   4  28       72.32       80.90     22.38 o 
   1   4  28        6.47        9.19      8.96 o 
   2   4  28       27.93       25.80      7.50 o 
   3   4  28       18.74       11.67      7.48 o 
   4   4  28       10.93        5.37      6.99 o 
   5   4  28        4.58        5.49      7.15 o 
   6   4  28       59.30       59.00     10.69 o 
   1   5  28       50.87       49.32      8.35 o 
   2   5  28       16.99       18.53      7.21 o 
   3   5  28       28.44       37.78     10.46 o 
   4   5  28        0.61       -3.52     10.52 o 
   1   1  29       82.20       81.94      8.00 o 
   2   1  29      162.08      173.25      8.93 o 
   3   1  29       19.63       19.27      5.29 o 
   4   1  29        0.32        0.66      4.31 o 
   5   1  29        2.94        8.47      4.72 o 
   6   1  29       63.64       59.56      7.07 o 
   7   1  29       11.85       17.51      4.66 o 
   0   2  29      299.37      336.16     15.77 o 
   1   2  29      121.87      130.53      8.43 o 
   2   2  29      136.79      148.79      9.07 o 
   3   2  29       69.97       71.20      7.14 o 
   4   2  29       82.67       86.89      7.58 o 
   5   2  29       57.20       75.15      8.59 o 
   6   2  29       43.39       54.36      8.82 o 
   1   3  29      185.94      227.71     10.11 o 
   2   3  29      306.18      357.48     11.46 o 
   3   3  29        1.73        3.61      4.94 o 
   4   3  29      113.04      114.65      7.90 o 
   5   3  29        0.30        1.22      4.43 o 
   0   4  29       63.82       58.18     11.88 o 
   1   4  29       12.16       26.35      8.26 o 
   2   4  29        0.72       -0.63      7.65 o 
   3   4  29        8.88       -1.87      7.23 o 
   0   0  30      148.47      195.10     27.78 o 
   1   0  30      121.24      142.57     17.82 o 
   2   0  30       72.28       70.92     14.20 o 
   3   0  30      101.30       95.14     15.40 o 
   4   0  30      204.60      202.26     16.58 o 
   5   0  30       60.79       49.92     10.23 o 
   1   1  30       42.38       46.34      6.89 o 
   2   1  30       24.90       32.12      5.47 o 
   3   1  30       15.72       19.79      5.09 o 
   4   1  30       59.77       65.92      6.54 o 
   5   1  30       48.78       62.70      6.53 o 
   0   2  30       10.28        9.43      6.72 o 
   1   2  30       39.58       44.59      6.14 o 
   2   2  30       47.37       37.67      5.84 o 
   3   2  30       12.49       20.52      5.42 o 
   4   2  30       19.84       15.55      5.34 o 
   1   3  30       57.23       67.31      7.34 o 
   2   3  30      271.27      290.69     12.56 o 
                                                 
